# Supplementary material for: Evaluating the predictive significance of D-dimer in conjunction with CA724 for the postoperative outcomes in gastric cancer: A retrospective cohort analysis
Source: PLoS One. 2025 Apr 8;20(4):e0320193. doi: 10.1371/journal.pone.0320193 (PMC11978037; doi:10.1371/journal.pone.0320193)
Supplement: S1 Data — (XLSX) [file pone.0320193.s001.xlsx]

## Sheet: Sheet1
number	sex	old	smoke	drink	glycuresis	hypertension	Cardiovascular and cerebrovascular diseases	location	size	Lauren	degree	AJCC state	vessel invasion	neural invasion	Surgical type	Postoperative chemotherapy	T	N	Neutrophils	platelet	monocyte	lymphocyte	NLR	PLR	CEA	CA199	CA50	CA724	CA242	TPS	TPA	AFP	D-Dimmer	D-Dimer_cut	CEA_cut	CA199_cut	CA242_cut	CA724_cut	D_Dimer-CEA	D_Dimer-CA242	D_Dimer-CA724	survival	Time
1802867	1	69	0	0	0	1	0	3	2		2	4	0	0	1	0		0	6.18	166	0.48	0.66	9.36364	251.515	1.1	10.55	0.59	0.66	3.78	208.07	3.77	1.04	116	0	0	0	0	0	0	0	0	0	60
1802895	1	61	1	1	0	1	0	1	2			3	0	0	2	1	3	2	2.25	121	0.4	1.88	1.19681	64.3617	2.25	3.94		1	0.51			1.66	62	0	1	0	0	0	1	0	0	1	19
1802871	0	68	0	0	1	0	1	3	6		3	3	0	0	2	0	4	0	2.74	268	0.2	0.98	2.79592	273.469	0.35	11.65		4.98	1.83			3.65	91	0	0	0	0	1	0	0	1	0	60
1802945	1	51	1	0	0	0	0	1	6		4	3	1	0	2	0	4	3	4.86	142	0.41	1.87	2.59893	75.9358	0.35	32.55	0.89	31.58	39.66	256.98	3.85	1.45	204	1	0	1	1	1	1	2	2	1	5
1802980	1	74	1	0	0	0	0	1	3	2	4	1	0	0	2	0	1	0	2.58	170	0.38	2.03	1.27094	83.7438	1.15	15.55	1.23	50.96	4.4	135.92	1.13	1.45	67	0	0	0	0	1	0	0	1	1	45
1802984	1	47	0	0	0	0	1	3	2	3	3	1	0	0	2	1	2	0	2.21	225	0.28	1.53	1.44444	147.059	1.1	6.6	0.84	2.05	2.25	178.55	1.3	8.65	91	0	0	0	0	0	0	0	0	0	60
1802965	0	42	0	0	0	0	0	1	7.5	3	4	3	1	1	1	1	3	3	2.55	313	0.39	1.14	2.23684	274.561	72.5	6.15	1.16	6.55	1.6	179.03	1.13	2.8	42	0	1	0	0	1	1	0	1	1	19
1803003	0	70	0	0	1	0	0												3.27	290	0.48	1.44	2.27083	201.389	2.35	39.66	5.63	173.74	12.45	336.94	4.86	2.29	904	1	1	1	1	1	2	2	2	1	3
1803000	0	57	0	0	1	0	0	3			4								7.9	541	0.39	0.88	8.97727	614.773	13.15	111.25		182.54	47			10.16	785	1	1	1	1	1	2	2	2	1	2
1802963	1	43	0	1	0	0	0	1	3		2	3	0	0	1	1	3	0	5.04	291	0.43	2.47	2.04049	117.814	0.52	4.55	0.78	1.45	0.6	34.15	0.13	4.11	32	0	0	0	0	0	0	0	0	0	60
1802997	1	63	1	0	1	1	1	1	7	2	4	3	1	0	2	1	3	3	4.13	225	0.47	1.71	2.4152	131.579	0.64	28.45	2.34	1.55	7.11	265.14	3.15	7.55	115	0	0	1	0	0	0	0	0	1	12
1802983	1	57	1	0	0	0	0	1	12	2	4	3	1	0	1	1	4	3	8.32	310	0.72	2.09	3.98086	148.325	4.16	30.4		5.33	10.74			2.08	58	0	1	1	1	1	1	1	1	1	30
1803047	1	60	0	0	0	1	0	1	8	3	3	2	1	1	2	1	3	0	4.96	401	0.37	0.74	6.7027	541.892	0.55	9.35	0.79	8.05	0.5	143.96	1.6	1.25	401	1	0	0	0	1	1	1	2	1	22
1803104	1	59	0	0	0	0	0	2	6		3	2	0	1	2	1	4	0	4.78	380	0.02	2.64	1.81061	143.939	0.78	14.66	0.82	35.38	3.99	76.92	1.3	1.25	192	1	0	0	0	1	1	1	2	1	22
1803062	0	53	0	0	0	0	0	2	6	2	4	2	1	0	1	1	1	2	4.32	212	0.47	1.04	4.15385	203.846	0.54	18.05		1.45	9.31			5	29	0	0	0	0	0	0	0	0	0	60
1803058	1	68	1	0	1	0	0	1	8	1	2	2	0	1	2	0	3	0	6.61	162	0.38	1.92	3.44271	84.375	12.45	432.95	775.66	90.4	331	247.81	3.15	2.91	102	0	1	1	1	1	1	1	1	0	60
1803180	1	65	1	0	1	0	0	2	8	3		3	0	1	2	0	4	3	3.29	291	0.39	1.06	3.10377	274.528	1.71	60.65	7.33	108.74	14.55	215.21	3.18	1.04	115	0	0	1	1	1	0	1	1	1	1
1803193	1	57	0	1	0	0	0	1	3	1	2	1	0	0	2	0	1	0	3.3	220	0.34	1.74	1.89655	126.437	0.13	7.15		0.94	0.44			2.91	18	0	0	0	0	0	0	0	0	0	60
1803170	1	56	0	0	0	0	0	3	6		3	2	0	0	2	1	3	1	5.49	314	0.47	1.44	3.8125	218.056	3.61	58.55	5.06	2.25	28.55	212.15	3.6	0.06	260	1	1	1	1	0	2	2	1	1	18
1802828	1	59	0	0	0	1	0	1	6		2	3	1	0	1	1	4	1	5.63	321	0.52	1.93	2.9171	166.321	0.18	7.45	0.67	0.74	4.1	185.66	0.6	3.12	79	0	0	0	0	0	0	0	0	0	60
1803224	1	48	1	1	0	0	0	3	4	2	4	2	0	0	2	1	3	1	1.85	157	0.25	1.75	1.05714	89.7143	0.47	9.45	0.45	3.45	0.55	130.55	0.16	3.54	91	0	0	0	0	1	0	0	1	1	33
1803336	1	56	1	0	0	1	0	1	7	1	3	3	1	1	2	1	4	2	6.36	304	0.61	1.78	3.57303	170.787	1.36	16.11	1.2	11.32	6.49	65.53	0.6	3.54	174	1	0	0	0	1	1	1	2	1	26
1803349	1	53	1	0	0	0	0	3	13	2	4	3	1	1	2	1	4	2	4.7	447	0.38	3.09	1.52104	144.66	51.28	284.18	146.41	113.79	160.87	147.31	0.76	2.08	69	0	1	1	1	1	1	1	1	1	37
1803356	1	68	0	0	1	1	0	2	1		4	2	1	1	2	1	1	3	3.1	204	0.66	2.57	1.20623	79.3774	1.21	11.74	0.52	2.27	0.46	62.84	0.24	2.29	104	0	0	0	0	0	0	0	0	0	60
1803583	1	59	0	1	0	0	0	1	5		2	2	0	1	1	0	3	0	3.06	325	0.36	1.54	1.98701	211.039	3.58	16.15		1.5	5.11			2.25	88	0	1	0	0	0	1	0	0	0	60
1803380	0	42	0	0	0	0	0	2	5	2	4	3	1	1	1	0	4	3	3.89	304	0.33	1.77	2.19774	171.751	1.37	156.55		2.25	68.74			1.55	20	0	0	1	1	0	0	1	0	1	4
1724303	1	66	0	0	0	1	0	1			4					1			5.24	209	0.55	1.39	3.76978	150.36	2.16	32.55	3.45	1.05	14.15	116.45	0.13	3.7	372	1	0	1	1	0	1	2	1	0	60
1803561	1	64	0	0	1	1	1	1	3	3		1	0	0	2	0	1	0	3.35	197	0.32	1.29	2.5969	152.713	2.08	16.94	2.66	5.96	1.45	43.4	0.22	1.55	320	1	0	0	0	1	1	1	2	1	9
1803402	1	68	0	0	1	0	0	1	1			1	0	0	2	0	1	0	1.41	159	0.46	1.74	0.810345	91.3793	0.5	0.15	0.66	1.55	1.66	493.37	5.49	4.45	225	1	0	0	0	0	1	1	1	0	60
1803584	1	58	0	1	0	0	0	3	2		4	2	0	0	1	1	3	0	4.28	173	0.7	1.78	2.40449	97.191	2.5	8.65	0.5	8.99	2.12	160.69	1.3	11.15	110	0	1	0	0	1	1	0	1	0	60
1803403	1	60	1	0	0	0	0	3	5		3	3	1	1	1	0	3	2	7.27	264	0.6	3.79	1.91821	69.657	2.03	17.45	2.15	13.85	13.7	74	0.84	13.65	95	0	0	0	1	1	0	1	1	1	51
1803365	1	54	1	0	0	0	0	1	5	1	2	1	0	0	2	0	1	0	4.69	232	0.48	1.93	2.43005	120.207	1	9.6	0.87	8.18	0.74	48.77	0.45	6.15	75	0	0	0	0	1	0	0	1	0	60
1803394	1	32	1	0	0	0	0	1	5	3	3	3	1	0	1	1	4	1	4.54	462	0.77	2.86	1.58741	161.538	10.34	7.22		1.9	0.89			33.4	180	1	1	0	0	0	2	1	1	1	17
1803543	1	48	0	0	0	0	0	2	6	3	3	3	1	0	2	0	3	2	1.55	349	0.37	1.43	1.08392	244.056	0.45	3.85	0.84	5.45	0.54	107.76	0.5	3.45	49	0	0	0	0	1	0	0	1	1	10
1803009	1	59	1	0	0	1	1	1	4.5		3	1	0	0	1	1	2	0	4.02	407	0.46	1.87	2.14973	217.647	2.36	27.17	3.15	4.55	13.91	107.76	0.2	2.64	109	0	1	1	1	1	1	1	1	1	10
1803205	1	64	1	1	0	0	0	1	8	1	2	3	1	1	2	1	4	3	4.1	178	0.24	1.06	3.86792	167.925	0.65	132.85	20.66	8.6	74.55	85.66	1.6	1.45	59	0	0	1	1	1	0	1	1	1	7
1803524	1	75	0	0	0	0	1	1	6.5		4	3	0	1	2	1	4	3	3.8	151	0.64	3.37	1.1276	44.8071	46.84	32.65		1.45	11.83			2.6	735	1	1	1	1	0	2	2	1	0	60
1803476	0	61	0	0	0	0	0	3	5.5	3	3	3	1	1	1	1	3	3	2.7	221	0.27	1.24	2.17742	178.226	1.53	15.14		6.05	8.55			2.24	255	1	0	0	0	1	1	1	2	1	37
1803635	1	63	0	0	0	0	0		1		3		0	0	1	0			5.92	284	0.7	2.41	2.45643	117.842	0.92	5.54		9.98	2.45			1.55	116	0	0	0	0	1	0	0	1	0	60
1803550	1	41	1	0	0	0	0	3	2		4	2	1	1	2	1	1	2	2.94	221	0.41	2.99	0.983278	73.913	0.25	17.55	2.95	2.15	5.65	68.1	0.15	1.66	63	0	0	0	0	0	0	0	0	0	60
1803631	1	68	0	0	0	0	0	1	3	2	4	3	0	0	2	0	3	2	2.34	196	0.39	2.01	1.16418	97.5124	2.75	15.25	0.55	3.33	7.41	140.61	0.4	1.55	210	1	1	0	0	1	2	1	2	1	32
1803521	0	62	0	0	0	0	0	1	3.5	2	3	3	0	0	2	1	4	3	2.89	260	0.4	1.09	2.65138	238.532	0.68	6.94	0.84	1.66	1.55	76.25	0.46	5.54	409	1	0	0	0	0	1	1	1	0	60
1803690	0	54	0	0	0	0	0	3	5	3	3	1	0	0	1	0	2	0	3.41	312	0.5	2.43	1.40329	128.395	11.88	8.55	0.84	1.98	2.55	99.05	1.3	1.45	39	0	1	0	0	0	1	0	0	1	22
1803721	0	44	0	0	0	0	0	1	1.5		3	3	1	1	1	1	4	2	2.46	269	0.21	1.06	2.32075	253.774	1	18.66	0.58	1.84	4.77	130.56	1.5	1.84	82	0	0	0	0	0	0	0	0	0	60
1803696	1	61	1	0	0	0	0	1	2			1	0	0	2	0	1	0	2.84	332	0.28	1.98	1.43434	167.677	1.55	14.45	0.52	3	5.86	218.27	3.86	1.04	433	1	0	0	0	1	1	1	2	0	60
1803665	1	46	1	1	0	0	0	1	6	3	4	3	1	0	1	1	3	3	3.75	241	0.5	1.65	2.27273	146.061	68.82	293.71	73.49	8.91	272.55	64.19	1.13	1.25	406	1	1	1	1	1	2	2	2	1	12
1803722	1	71	0	0	0	1	0	3	5		4	3	1	1	2	0	3	3	2.1	232	0.24	2.13	0.985915	108.92	17.15	93.5	8.99	22.24	66.86	102.4	0.13	3.15	136	1	1	1	1	1	2	2	2	1	1
1803747	1	70	1	0	0	1	0	1	4		3	2	0	1	2	0	4	0	3.79	234	0.24	1.89	2.00529	123.81	2.15	79.55	9.91	14.9	57.49	93.02	1.13	1.45	166	1	0	1	1	1	1	2	2	1	11
1801503	0	59	0	0	0	0	0	3	7		2	3	0	0	2	0	3	3	2.11	311	0.33	2.04	1.03431	152.451	113.8	284.45	57.13	25.28	288.87	268.14	2.12	4.5	578	1	1	1	1	1	2	2	2	0	60
1801563	1	52	1	1	0	0	0	1	7		2	2	0	0	2	0	3	0	3.82	344	0.4	2.56	1.49219	134.375	1.86	8.45	0.56	1.98	4.15	100.35	1.3	1.66	64	0	0	0	0	0	0	0	0	0	60
1801593	1	60	1	1	0	1	0	1			3				2				5.11	410	0.45	1.53	3.33987	267.974	3.45	34.24	2.34	5.15	34.07	753	5.63	10.78	45	0	1	1	1	1	1	1	1	1	23
1803295	1	52	1	0	0	1	0	3	3.5	1	2	2	0	0	2	1	3	0	0.95	160	0.62	0.75	1.26667	213.333	2.25	0.45	0.55	6.24	1.55	187.15	0.3	108.8	150	1	1	0	0	1	2	1	2	1	34
1802953	1	62	0	0	0	0	0	2	1.5			1	0	0	2	0	1	0	5.22	257	0.41	1.97	2.64975	130.457	2.08	22.02	1.22	2.4	7.15	143.97	1.13	2.08	154	1	0	0	0	0	1	1	1	0	60
1617786	0	55	0	0	0	0	0	1	4.5	1	2	3	1	0	2	0	3	3	4.2	381	0.55	3.31	1.26888	115.106	11.53	0.25	0.65	4.55	0.15	155.01	0.13	2.45	170	1	1	0	0	1	2	1	2	1	14
1802962	0	64	0	0	0	1	0	1	1.5		2	2	0	0	1	1	3	0	2.43	227	0.23	2.72	0.893382	83.4559	0.31	6.31		0.54	2.55			3.45	78	0	0	0	0	0	0	0	0	0	60
1803801	1	64	1	1	0	0	0	3	2.5		4	2			1	1	1	3	3.86	172	0.53	2.61	1.47893	65.9004	2.55	16.02	0.81	13	4.45	107.77	1.13	1.45	84	0	1	0	0	1	1	0	1	1	18
1803897	0	74	0	0	0	0	0	1	10		3	3	0	1	2	0	3	3	2.93	341	0.48	2.03	1.44335	167.98	1.04	419.45	1000	10.36	69.4	111.12	0.13	1.66	216	1	0	1	1	1	1	2	2	1	9
1803812	1	67	0	0	0	1	0	1	5		3	3	1	1	2	1	4	3	6.62	280	0.37	1.32	5.01515	212.121	1.78	99.14	9.41	8.99	52.6	97.71	1.13	3.65	85	0	0	1	1	1	0	1	1	1	10
1803879	1	59	1	1	0	1	1	1	2		2	1	1	1	2	1	2	0	1.79	195	0.4	2.05	0.873171	95.122	8.46	15.55	2.95	1.28	3.73	80.95	0.89	3.15	112	0	1	0	0	0	1	0	0	1	50
1803893	1	52	1	0	0	0	0	3	2	1	2	2	0	0	2	1	2	1	4.1	276	0.51	2.15	1.90698	128.372	1.35	20.45	1.15	4.69	2.55	68.88	0.85	3.3	124	1	0	0	0	1	1	1	2	0	60
1804003	1	62	0	0	0	0	0	1	6.5		4	2	0	1	1	0	3	0	5.2	163	0.51	2.04	2.54902	79.902	1.47	26.31	2.05	1.28	15.15	243.23	2.22	1.87	75	0	0	1	1	0	0	1	0	1	51
1802925	1	59	1	1	1	0	0	1	2	3	3	2	0	0	2	1	3	0	3.24	180	0.25	2.14	1.51402	84.1121	0.26	8.54	0.91	3.33	0.45	199.93	0.3	1.25	209	1	0	0	0	1	1	1	2	0	60
1801809	1	63	1	0	0	0	1	1	3		3	2	1	0	2	1	2	2	9.55	255	5.4	3.15	3.03175	80.9524	4.66	6.42	0.74	3.45	2.45	76.25	1.13	1.66	139	1	1	0	0	1	2	1	2	1	22
1804023	0	49	0	0	0	0	0	3	2	2	4		0	0	2	0			4.82	209	0.45	2.13	2.26291	98.1221	0.5	12.5	0.94	4.21	5.55	139.27	1.09	1.45	408	1	0	0	0	1	1	1	2	0	60
1804088	0	60	0	0	0	0	0	3	1.5										1.65	276	0.25	2.23	0.73991	123.767	0.63	13.46	0.67	2.45	6.33	111.12	0.85	6.35	131	1	0	0	0	0	1	1	1	0	60
1804240	1	61	1	0	0	0	0	1	4	2	4	2	0	0	2	1	3	0	2.93	245	0.31	1.8	1.62778	136.111	0.74	7.25	0.7	1.98	7.25	138.6	0.87	2.08	55	0	0	0	0	0	0	0	0	0	60
1726568	1	58	1	0	0	1	0	1	3		2	3	0	0	2	0	3	2	2.47	125	0.29	2.12	1.16509	58.9623	0.1	3.54		2.19	0.21			0.83	172	1	0	0	0	0	1	1	1	0	60
1804197	1	48	1	0	0	0	0	3	3		3	2	1	0	2	1	1	2	3	239	0.59	1.77	1.69492	135.028	2.6	12.66	1.17	1.01	7.45	80.28	1.2	4.58	108	0	1	0	0	0	1	0	0	0	60
1804154	0	58	0	0	0	0	0	1	5		2	2	0	0	1	0	3	0	6.26	417	0.52	3.24	1.9321	128.704	0.52	7.11		58.64	1.45			2.91	121	0	0	0	0	1	0	0	1	0	60
1804224	1	60	1	1	0	1	0	2	9	2	4	2	1	1	2	1	3	1	3.65	361	0.51	2.35	1.55319	153.617	0.7	4.25	0.86	1.98	0.15	131.23	0.36	3.54	133	1	0	0	0	0	1	1	1	0	60
1804163	1	75	0	0	0	0	0	1	6		2	3	0	0	1	0	3	2	4.55	312	0.51	3.45	1.31884	90.4348	4	16.55		3	10.45			5.38	127	1	1	0	1	1	2	2	2	1	36
1804184	1	63	1	0	0	0	0	1	8	3	4	3	1	0	2	1	4	1	3.26	248	0.27	1.06	3.07547	233.962	2.25	21	2.6	4.06	4.5	105.75	0.54	13288	192	1	1	0	0	1	2	1	2	1	9
1804147	1	53	1	0	0	0	0	3	10	2	4	2	0	0	2	1	3	0	11.59	361	0.65	2.47	4.69231	146.154	1.78	15.25	1.53	0.56	2.41	83.63	0.85	3.75	195	1	0	0	0	0	1	1	1	0	60
1804162	0	50	0	0	0	0	0	1	5	2	4	3	1	0	2	1	3	3	2.5	130	0.23	0.95	2.63158	136.842	0.21	5.66	0.94	3.14	2.05	97.71	1.3	2.1	210	1	0	0	0	1	1	1	2	1	15
1804306	1	55	1	0	0	0	0	3	4.5	3	2	1	0	0	2	0	2	0	4.75	527	0.41	2.91	1.6323	181.1	0.92	7.15	0.85	3.45	0.13	211.64	2.98	3.33	70	0	0	0	0	1	0	0	1	0	60
1804351	1	69	1	0	0	0	0	1	7	2	4	3	1	1	1	1	4	3	3.36	196	0.26	1.62	2.07407	120.988	18.86	8.05		15	0.3			1.84	3523	1	1	0	0	1	2	1	2	1	9
1804357	1	70	0	0	1	0	0	1	5.5		3	2	0	1	1	0	3	1	3.67	281	0.4	2.38	1.54202	118.067	2.45	26.22	3.06	3	24.47	127.2	1.28	2.05	85	0	1	1	1	1	1	1	1	1	44
1804332	1	63	0	0	0	0	0	1	6.5	1	2	3	1	1	2	1	3	3	3.88	508	0.56	2.93	1.32423	173.379	85.81	428.35	130.03	55.34	323.01	61.5	0.7	1.45	804	1	1	1	1	1	2	2	2	1	2
1804270	1	62	0	0	0	1	0	1	4		4	2	0	1	2	1	3	1	3.27	202	0.54	2.56	1.27734	78.9062	1.55	13.35	0.74	4.06	3.4	141.95	1.5	1.66	109	0	0	0	0	1	0	0	1	1	39
1804290	1	70	1	0	0	1	0	2	8	1	3	3	0	0	1	0	3	2	7.14	484	1.02	3.41	2.09384	141.935	110.99	415.01	1000	109.36	303.19	82.29	0.34	2.55	35505	1	1	1	1	1	2	2	2	1	18
1804268	1	72	1	0	0	0	0	3	11		3	2	0	0	2	1	4	0	4.21	189	0.3	0.64	6.57812	295.312	1.21	186.85	0.86	0.83	56.98	288.03	3.54	2.7	594	1	0	1	1	0	1	2	1	1	13
1712378	1	64	0	0	0	0	0	1	4	3	4		1	1	1	0		3	4.01	183	0.36	1.9	2.11053	96.3158	52.36	364.04	44.85	2.25	294.11	70.89	0.26	2.26	147	1	1	1	1	0	2	2	1	1	9
1712296	1	70	1	1	0	1	0	1	2	1	2	1	1	0	1	0	1	1	3.01	360	0.31	1.18	2.55085	305.085	0.24	2.66	0.35	0.77	1.55	7.65	1.66	1.66	75	0	0	0	0	0	0	0	0	1	10
1712386	1	71	0	0	0	0	0	3			2	1	0	0	1	0	1	0	2.26	254	0.3	1.67	1.35329	152.096	0.44	5.45	1.45	1.22	0.55	17.65	0.1	2.66	70	0	0	0	0	0	0	0	0	0	60
1706133	1	61	0	0	0	0	0	1	3		3	3	0	1	2	1	4	1	6.6	336	0.61	3.39	1.9469	99.115	2.94	21.45	0.66	5.29	5.94	111.12	0.13	2.91	62	0	1	0	0	1	1	0	1	0	60
1712301	1	62	0	1	1	0	0	1	5		3	1	1	0	2	0	1	0	5.26	213	0.35	1.19	4.42017	178.992	1.68	11.15	1.25	0.75	5.25	47.34	0.13	1.25	43	0	0	0	0	0	0	0	0	1	13
1712389	1	62	0	0	0	1	0								2				3.93	156	0.41	1.5	2.62	104	0.11	3.6	0.45	0.45	1.45	30	0.26	0.22	125	1	0	0	0	0	1	1	1	0	60
1712460	1	64	0	0	1	0	0	3	2.5	3	3	3	1	0	2	0	4	1	4.87	184	0.29	0.76	6.40789	242.105	1.66	10.66	0.45	0.73	0.55	126.54	1.3	0.55	273	1	0	0	0	0	1	1	1	0	60
1712468	1	62	0	0	0	0	0	1	4	1	2	3	1	0	2	1	3	2	3.69	180	0.4	1.74	2.12069	103.448	2	0.25	0.06	0.76	1.55	39.35	0.16	3.33	46	0	0	0	0	0	0	0	0	1	25
1712432	1	52	1	0	0	0	0	3	1.5		3	1	0	0	1	0	1	0	2.61	164	0.37	1.46	1.78767	112.329	0.81	4.54		0.45	1.25			2.25	57	0	0	0	0	0	0	0	0	1	42
1712436	0	69	0	0	1	0	0	1	6		2	3	0	0	2	0	4	1	2.75	182	0.29	1.19	2.31092	152.941	5.02	15.15	0.65	0.96	5.55	48.1	0.16	1.45	83	0	1	0	0	0	1	0	0	0	60
1712494	1	58	1	0	0	0	0	1	6	1	2	3	1	1	2	0	3	2	4.14	406	0.37	2.63	1.57414	154.373	15.86	458.05	64.11	0.97	249.24	88.99	0.12	1.2	59	0	1	1	1	0	1	1	0	0	60
1712500	1	64	1	1	0	0	0	1	3.5	1	2	2	0	1	2	0	4	0	2.81	312	0.33	2.58	1.08915	120.93	1.84	5.45	0.36	0.65	3.24	35.36	0.23	0.22	103	0	0	0	0	0	0	0	0	0	60
1712628	0	59	0	0	0	0	0	3	2	3	3	1	0	0	1	0	1	0	3.18	202	0.3	0.73	4.35616	276.712	1.35	33.75	2.05	0.51	13.55	46.76	0.16	1.05	27	0	0	1	1	0	0	1	0	0	60
1712505	1	76	0	0	0	0	0	1	9	2	4	3	1	1	2	0	4	3	4.11	371	0.59	2.25	1.82667	164.889	5.05	44.81	1.35	0.52	24.84	225.4	3.81	0.22	1600	1	1	1	1	0	2	2	1	1	7
1712596	1	80	0	1	0	1	0	2	10		4	3	1	1	2	0	4	3	3.09	198	0.36	0.87	3.55172	227.586	12.84	7.25	0.45	4.32	2.26	42.74	1.33	1.55	30	0	1	0	0	1	1	0	1	1	3
1710915	1	43	1	0	0	0	0		5	3	4	3	1	0	2	1	4	3	3.73	409	0.48	1.57	2.3758	260.51	0.39	4.45		4.91	2.05			1.45	524	1	0	0	0	1	1	1	2	1	30
1712495	1	58	1	0	0	0	0	1	5.7	1	2	2	1	1	2	1	1	2	2.84	434	0.51	1.52	1.86842	285.526	112.33	4.65	0.38	0.75	1.05	24.71	0.13	2.45	50	0	1	0	0	0	1	0	0	0	60
1712743	1	54	0	0	1	1	0	3	0.5		4	2	0	0	1	1	1	2	2.34	374	0.29	1.47	1.59184	254.422	0.15	4.55	1.35	3.1	1.45	68.21	0.13	2.61	67	0	0	0	0	1	0	0	1	0	60
1712782	1	53	1	0	0	0	0	3			4								3.59	228	0.63	1.68	2.1369	135.714	4.55	104.45	8.62	3.1	53.34	31.35	0.21	1.05	1024	1	1	1	1	1	2	2	2	1	4
1712839	1	55	1	0	0	0	0	1	12.5	1	4	3	1	1	2	0	4	3	5.16	219	0.66	1.53	3.37255	143.137	2	9.35	0.96	250	2.45	341.55	4.85	4.34	404	1	0	0	0	1	1	1	2	1	1
1710266	1	63	1	0	0	0	0	1	4	2		3	1	1	2	1	4	3	3.47	200	0.54	1.44	2.40972	138.889	0.34	41.55	2.94	15.55	31.35	86.96	0.16	0.25	99	0	0	1	1	1	0	1	1	1	15
1712888	0	50	0	0	0	0	0	2	0.8		2	1	0	0	1	0	1	0	1.87	209	0.15	1.47	1.27211	142.177	1.05	15.25		0.57	3.65			5.45	111	0	0	0	0	0	0	0	0	0	60
1712920	1	41	1	0	0	0	0	3	5	2	4	2	1	0	2	1	2	1	3.39	224	0.27	1.04	3.25962	215.385	2.15	7.55	1.06	0.84	0.16	50.11	0.16	1.66	400	1	0	0	0	0	1	1	1	0	60
1712925	1	53	1	0	0	0	0	2		2	4	3	1	1	2	1	4	3	2.45	176	0.25	1.11	2.20721	158.559	58.42	12.35	1.13	1.15	9.25	35.35	1.66	3.65	30	0	1	0	0	0	1	0	0	1	19
1712897	1	76	0	0	0	0	0	1	3	3	3	2	0	1	2	0	4	0	2.44	149	0.21	1.33	1.83459	112.03	0.21	4.25		1.66	0.86			0.55	194	1	0	0	0	0	1	1	1	1	29
1712962	1	74	0	0	0	0	0	1	5	1	2	3	1	1	1	1	4	1	3.09	198	0.45	1.28	2.41406	154.688	1	25.45	1.33	3.02	2.45	133.24	0.13	0.41	231	1	0	0	0	1	1	1	2	1	15
1612079	1	73	1	0	0	1	0	3	4		3	1	0	1	2	1	1	0	2.86	252	0.33	1.67	1.71257	150.898	1.86	24.55		2.36	12.66			2.35	116	0	0	0	1	0	0	1	0	1	55
1712918	1	54	1	0	0	0	0	3	13		4	3	0	0	1	1	4	3	4.58	414	0.39	1.77	2.58757	233.898	8.45	124.15		250	53			11.01	584	1	1	1	1	1	2	2	2	1	20
1712947	1	64	1	0	0	1	0	3	4		4	3	1	0	2	0	4	2	1.62	213	0.29	1.88	0.861702	113.298	2.58	126.93		0.84	1.14			3482	225	1	1	1	0	0	2	1	1	1	2
1712985	1	50	1	1	0	0	0	2	13		3	3	1	1	2	1	4	3	4.03	407	0.45	1.96	2.05612	207.653	1.55	61.66	4.05	1.75	37.61			2.7	169	1	0	1	1	0	1	2	1	1	8
1712986	1	48	0	1	0	0	0	2			4				3				4.16	321	0.25	1.53	2.71895	209.804	2.45	1.22	0.03	14.69	2.15	40.05	0.13	1.25	92	0	1	0	0	1	1	0	1	1	7
1713127	1	46	1	0	0	0	0		8	1	2	2	0	0	2	1	3	0	8.35	331	0.78	3.5	2.38571	94.5714	5.15	3.35	0.85	0.82	0.24	144.64	0.1	1.66	112	0	1	0	0	0	1	0	0	0	60
1713072	1	39	0	0	0	0	0	3	3		4	2	0	1	2	1	4	0	5.68	219	0.83	2.09	2.7177	104.785	3.66	3.45	0.2	4.28	0.55	54.55	1.13	1.45	66	0	1	0	0	1	1	0	1	0	60
1713102	1	67	1	1	0	0	0	3	4	3	3	2	1	0	1	0	3	1	3.33	216	0.51	2.7	1.23333	80	5.55	0.26	0.56	3.34	0.65	115.14	0.13	472.3	125	1	1	0	0	1	2	1	2	1	59
1713058	1	59	1	1	0	0	0	1	3.5		3	3	1	1	1	1	4	2	3.4	291	0.52	2.07	1.64251	140.58	18.88	105.88	23.15	2.11	75.21	63.4	0.13	3.71	110	0	1	1	1	0	1	1	0	1	47
1713066	1	55	0	0	0	0	0	3	4		4	1	1	0	1	0	2	0	1.94	197	0.4	1.37	1.41606	143.796	1.25	3.55	0.72	11.94	0.45	84.97	0.16	1.55	7	0	0	0	0	1	0	0	1	0	60
1712641	1	43	1	1	0	0	0	2	1.5		2	1	0	0	2	0	1	0	3.05	302	0.33	3.43	0.889213	88.0466	1.25	10.45	0.65	0.98	8.62	89.67	0.16	1.25	123	1	0	0	0	0	1	1	1	0	60
1713254	1	58	1	0	0	0	0	3	3	2	4	1	0	1	2	1	2	0	1.63	254	0.27	2.33	0.699571	109.013	0.55	2.35	0.89	0.88	0.55	66.2	0.16	1.15	8	0	0	0	0	0	0	0	0	0	60
1713076	1	63	0	0	0	1	0	1	3	1	2	1	0	0	2	0	2	0	3.78	200	0.45	1.55	2.43871	129.032	6.24	24.55	2.14	11.11	8.35	104.41	0.26	1.5	45	0	1	0	0	1	1	0	1	1	21
1713278	1	69	0	1	0	0	0	1	7	3	2	3	1	1	2	0	4	3	5.55	289	0.5	2.2	2.52273	131.364	11.45	334.45	82.58	4.49	188.74	58.16	0.21	1.66	196	1	1	1	1	1	2	2	2	1	22
1713165	0	67	0	0	0	1	0	2	7		3	4	0	1	2	1	4	1	3.73	331	0.42	1.79	2.0838	184.916	71.66	8.15	0.96	0.8	0.55	103.07	0.13	43.68	306	1	1	0	0	0	2	1	1	1	35
1713109	1	66	0	0	1	1	1	1	2.5		2	2	0	0	1	0	4	0	2.51	213	0.46	1.85	1.35676	115.135	1.25	17.15	0.74	3.14	2.45	190.75	0.16	5	106	0	0	0	0	1	0	0	1	0	60
1713105	0	69	0	0	0	1	0	1	9	1	2	2	1	0	1	0	3	0	7.21	288	0.75	3.8	1.89737	75.7895	0.55	0.51	0.56	0.71	1.15	122.51	0.13	0.22	252	1	0	0	0	0	1	1	1	0	60
1713115	1	73	0	0	0	0	0	1	6	3	3	2	1	1	2	0	3	1	3.35	175	0.48	1.3	2.57692	134.615	1.15	27.45	3.82	4.24	9.15	45.42	0.13	4.16	43	0	0	1	0	1	0	0	1	1	20
1713336	1	50	1	0	0	1	0	1	6.5	3	3	3	0	1	2	1	4	3	3.81	234	0.26	1.49	2.55705	157.047	0.55	2.66	0.65	0.45	3.4	34.69	0.13	1.04	25	0	0	0	0	0	0	0	0	0	60
1713300	1	59	1	0	0	0	0	3	2		3	1	0	0	1	0	1	1	2.55	207	0.27	1.63	1.56442	126.994	0.65	12.66		0.44	8.35			0.22	486	1	0	0	0	0	1	1	1	0	60
1713304	1	58	0	0	0	1	0	1	4	3	3	2	0	1	1	0	3	0	4.48	461	0.33	1.62	2.76543	284.568	1.44	37	0.55	0.54	0.11	24.12	0.12	1.33	53	0	0	1	0	0	0	0	0	1	51
1713367	1	69	1	0	0	1	0	3	9			3	0	0	1	0	4	1	4.52	446	0.78	1.65	2.73939	270.303	1.15	181.22	53.37	129.21	160.74	259.53	3.28	1.25	133	1	0	1	1	1	1	2	2	0	60
1713522	1	52	0	1	1	1	1	2	4.5		4	3	1	0	1	1	3	2	1.83	352	0.33	1.3	1.40769	270.769	0.55	3.4	0.65	0.97	1.45	32.26	0.12	4.35	98	0	0	0	0	0	0	0	0	0	60
1713493	1	81	0	1	0	1	0	3	6	3	2	3	1	1	2	0	4	3	2.28	281	0.23	1.33	1.71429	211.278	3.45	27.65	4.58	2.01	10.92	32.01	0.21	2.15	170	1	1	1	1	0	2	2	1	1	25
1713467	0	70	0	0	0	0	0	3	1.5		4	1	0	0	1	0	1	0	6.41	205	0.86	2.65	2.41887	77.3585	1.15	34.55		0.69	7.66			2.5	544	1	0	1	0	0	1	1	1	0	60
1713500	1	69	1	0	0	0	0	2	6	2	4	3	1	1	1	0	4	3	3.63	277	0.33	2.79	1.30108	99.2832	0.64	8.45	0.1	5.33	2.65	66.84	0.12	3.54	466	1	0	0	0	1	1	1	2	1	12
1713426	1	62	0	0	0	1	0	3	4	3	3	2	1	1	2	1	3	0	2.62	273	0.17	0.89	2.94382	306.742	1.52	134.45	27.45	0.88	81.15	26.45	0.16	3.33	717	1	0	1	1	0	1	2	1	1	21
1713612	1	56	1	0	0	0	0	1	3.5	1	2	2	0	0	2	1	4	0	3.56	187	0.37	2.74	1.29927	68.2482	1.45	143.65	36.47	1.5	126.34	179	0.13	1.66	64	0	0	1	1	0	0	1	0	0	60
1713553	1	69	0	0	0	0	1	3	2.5		2	3	0	0	2	0	4	2	3.33	217	0.93	2.11	1.5782	102.844	0.52	9.55	0.64	0.65	1.05	33.35	0.16	2.15	101	0	0	0	0	0	0	0	0	0	60
1713565	1	75	1	1	0	1	1	1	10		4	3	1	1	2	0	4	3	3.98	216	0.39	1.86	2.13978	116.129	9	403.03	1000	84.45	287.2	101.15	0.1	1.45	2433	1	1	1	1	1	2	2	2	1	2
1713573	1	53	1	0	0	0	0	3	5	1	2	3	1	0	1	1	4	3	3.1	200	0.33	2.52	1.23016	79.3651	1.55	28.88	9.65	2.5	14.25	48.45	0.13	0.45	32	0	0	1	1	0	0	1	0	0	60
1713530	1	66	1	0	0	0	0	1	4.8	3	3	3	1	1	1	1	4	2	4.5	208	0.31	1.62	2.77778	128.395	0.05	4.11		5.65	0.55			2.66	36	0	0	0	0	1	0	0	1	0	60
1713635	0	68	0	0	0	0	0	1	7	3	2	3	0	0		0	4	1	3.57	430	0.52	1.66	2.1506	259.036	10.65	93.05	15.21	0.82	65.29	21.18	0.13	0.8	152	1	1	1	1	0	2	2	1	0	60
1713679	1	57	1	1	0	0	0	2	3.5	3	3	1	0	0	1	0	1	0	4.49	232	0.29	2.88	1.55903	80.5556	2.38	13.88	0.68	28.5	5.66	18.82	0.26	0.83	65	0	1	0	0	1	1	0	1	0	60
1713665	0	60	0	0	0	0	0	3	4	3	3	4	1	1	2	0	4	3	4.15	144	0.4	1.79	2.31844	80.4469	1.41	138.62	79.38	0.82	88.99	91.38	0.12	9.55	105	0	0	1	1	0	0	1	0	1	3
1713761	1	67	1	1	0	1	0	2	5.5		4	3	0	1	1	1	4	2	2.33	345	0.39	1.31	1.77863	263.359	1.32	51.45	20.25	16.82	19.6	20	1.6	0.65	201	1	0	1	1	1	1	2	2	1	35
1713819	1	61	0	0	0	1	0	1	6.5		2	3	1	0	2	0	4	3	5.07	243	0.46	1.05	4.82857	231.429	1.35	23.05	3.05	0.55	0.4	85.64	0.12	0.45	107	0	0	0	0	0	0	0	0	0	60
1711888	1	46	1	1	0	0	0	2	3	1	2	4	0	1	1	1	4	3	4.01	260	0.25	1.92	2.08854	135.417	0.64	4.25		0.64	0.55			0.41	53	0	0	0	0	0	0	0	0	1	18
1713716	1	38	1	0	0	0	0	2	5		4	3	0	1	2	1	4	3	3.63	265	0.32	1.6	2.26875	165.625	0.45	10.28	0.73	0.94	1.5	89.66	0.13	1.25	81	0	0	0	0	0	0	0	0	1	19
1713708	1	67	1	0	0	0	0	1	4.5	1	2	3	1	0	2	1	4	1	4.15	236	0.57	2.22	1.86937	106.306	2.65	5.15	0.7	1.71	1.45	27.06	0.13	3.12	112	0	1	0	0	0	1	0	0	1	13
1712132	1	65	1	1	0	0	0	2	1	3	3	1	0	0	1	0	1	0	3.7	232	0.26	1.33	2.78195	174.436	0.94	5.55	0.55	7.05	0.55	93.02	0.13	2.45	86	0	0	0	0	1	0	0	1	0	60
1713737	0	48	0	0	0	0	0	3	2.5	3	3	2	1	0	2	1	3	1	2.23	209	0.32	2.27	0.982379	92.0705	0.15	12.15	1.13	0.66	5.45	34.02	0.1	0.84	41	0	0	0	0	0	0	0	0	0	60
1713817	1	67	1	1	1	0	0	1	2.5	3	3	3	1	1	1	0	4	1	2.37	206	0.24	2.82	0.840426	73.0496	0.55	2.55	0.64	5.22	1.63	244.25	3.28	1.25	48	0	0	0	0	1	0	0	1	1	6
1713857	1	69	0	0	0	0	0	1	2.5		2	1	0	0	1	0	1	0	3.6	216	0.29	1.6	2.25	135	0.4	3.4	0.74	10.34	0.24	23.53	0.16	1.55	77	0	0	0	0	1	0	0	1	0	60
1713694	1	71	0	0	0	0	0	1	2	2	3	1	1	0	1	0	1	0	4.52	177	0.29	1.23	3.6748	143.902	3.52	7.34		0.79	3.52			2.55	30	0	1	0	0	0	1	0	0	0	60
1713818	1	66	1	1	0	0	0	2	6	2	4	3	1	1	2	0	3	3	2.48	163	0.19	1.6	1.55	101.875	0.24	4.34	0.76	0.51	1.25	25.29	0.12	0.41	353	1	0	0	0	0	1	1	1	1	22
1713805	1	59	1	1	0	0	0	1	4	1	2	2	0	0	2	1	4	0	4.23	229	0.32	1.67	2.53293	137.126	0.74	5.65	0.75	0.54	0.25	189.23	0.12	0.41	80	0	0	0	0	0	0	0	0	0	60
1713766	0	61	0	0	0	1	0	2	8	2	4	3	1	1	1	0	3	3	5.05	225	0.4	1.69	2.98817	133.136	1.15	61.42	14.04	3.51	31.24	31.34	0.21	4.34	489	1	0	1	1	1	1	2	2	1	3
1713906	0	70	0	0	0	1	1	1	4.5			2	0	0	2	0	4	0	2.74	254	0.31	1.33	2.06015	190.977	1.5	17.31	1.55	0.55	7.45	18.24	0.16	5.15	121	0	0	0	0	0	0	0	0	0	60
1713911	0	72	0	0	0	0	0	3	7	3	3	3	1	0	2	0	4	2	3.28	430	0.46	2.46	1.33333	174.797	6.52	36.99	8.24	23.02	43.32	125.87	0.21	1.05	93	0	1	1	1	1	1	1	1	1	13
1713995	1	40	1	0	0	0	0	1	5	3	4	2	0	0	2	0	3	1	2.96	280	0.42	3.06	0.96732	91.5033	1	3.55	0.55	0.55	0.3	224.12	0.12	2.29	133	1	0	0	0	0	1	1	1	0	60
1713933	0	59	1	0	0	0	0	3							1	0			1.71	191	0.22	2.07	0.826087	92.2705	1.05	8.15	0.84	0.55	1.65	48.1	0.26	2.25	38	0	0	0	0	0	0	0	0	0	60
1713900	1	65	1	1	0	0	0	3	2.5						1	0		0	5.07	241	0.3	2.06	2.46117	116.99	1.45	10.65	1.9	0.92	4.45	11.18	0.1	0.54	12	0	0	0	0	0	0	0	0	0	60
1714020	0	66	0	0	0	0	0	1	8	3	3	3	1	1	1	1	4	3	2.84	220	0.27	2.08	1.36538	105.769	0.65	9.25		0.94	5.6			2.55	27	0	0	0	0	0	0	0	0	1	47
1714090	1	74	0	0	0	0	0	1	7	1	2	2	1	0	2	0	3	2	5.37	232	0.45	0.92	5.83696	252.174	3.55	24.34	3.04	7.59	20.9	61.55	0.21	1.25	166	1	1	0	1	1	2	2	2	1	57
1709351	1	62	1	0	0	0	0	2	3.5	1	2	4	0	0	2	1	4	2	1.84	63	0.47	0.92	2	68.4783	1.86	4.2		2.21	2.35			3.12	176	1	0	0	0	0	1	1	1	1	55
1714023	1	80	1	0	0	0	0	2	5		2	2	0	0	1	0	3	0	1.9	229	0.51	0.95	2	241.053	2.58	26.65	3.54	0.98	15.05	127.22	0.13	1.25	98	0	1	1	1	0	1	1	0	0	60
1714034	1	57	1	0	0	0	0	3	2		4	1	0	0	1	0	1	0	3.53	344	0.35	1.51	2.33775	227.815	0.06	9.34	0.93	0.97	1.32	68.21	0.26	3.12	43	0	0	0	0	0	0	0	0	0	60
1714110	0	61	0	0	0	0	0	2	3.2		3	3	1	0	1	1	2	3	3.45	252	0.27	2.47	1.39676	102.024	0.54	21.85		0.79	7.52			3.54	81	0	0	0	0	0	0	0	0	0	60
1714157	1	59	1	1	1	1	0	1	10		2	3	1	1	2	0	4	3	8	222	1.03	1.94	4.12371	114.433	9.45	398.26	287.98	250	94.15	1895.25	56.28	2.62	2569	1	1	1	1	1	2	2	2	1	1
1714233	1	53	0	0	0	0	0	2	2.5		2	1	0	0	1	0	1	0	4.15	228	0.52	3.01	1.37874	75.7475	1.02	13.55	0.68	6.11	3.62	62.84	0.16	2.5	80	0	0	0	0	1	0	0	1	0	60
1714365	1	58	1	1	0	0	0	1	8		3	3	1	1	2	0	4	3	4.82	294	0.43	1.78	2.70787	165.169	61.89	2.35	3.59	4.24	19.85	66.2	0.13	4.79	185	1	1	0	1	1	2	2	2	1	3
1714439	1	60	1	0	0	0	0	3	6	1	2	3	0	1	2	0	4	3	8.21	292	0.56	1.83	4.48634	159.563	0.45	0.55	0.9	4.47	1.15	84.3	0.16	1.25	95	0	0	0	0	1	0	0	1	1	30
1714350	1	63	1	0	0	0	0	1	3	1	2	2	1	1	2	0	4	2	1.64	256	0.34	1.67	0.982036	153.293	1.55	6	0.87	0.95	2.45	44.08	0.1	3.7	86	0	0	0	0	0	0	0	0	1	24
1714438	1	65	0	0	0	0	0	1	6		3	3	1	1	2	0	4	3	4.1	289	0.47	0.71	5.77465	407.042	109.57	10.55	1.04	250	17.66	401.16	8.62	95.16	1651	1	1	0	1	1	2	2	2	1	16
1710475	1	43	1	0	0	0	0	1	11		3	4	1	1	2	1	4	3	3.36	274	0.37	1.34	2.50746	204.478	1.15	13.45	1.15	0.55	11.66	570.89	5.98	3.54	264	1	0	0	1	0	1	2	1	1	8
1714427	1	75	0	0	0	0	0	1	5.5		2	2	0	1	2	0	4	0	5.11	443	0.36	2.93	1.74403	151.195	2.27	12.45	0.84	11.85	1.55	103.07	0.16	2.08	672	1	1	0	0	1	2	1	2	1	6
1714400	1	51	1	0	0	0	0	1	10		4	3	1	1	2	1	4	3	2.79	313	0.29	1.52	1.83553	205.921	8.32	418.05	1000	14.57	332.27	145.31	0.16	3.15	751	1	1	1	1	1	2	2	2	1	6
1714497	1	42	1	0	0	1	0	1	1	2	4	3	0	0	1	1	4	2	2.39	337	0.45	2.28	1.04825	147.807	0.92	7.55		0.84	3.55			1.45	24	0	0	0	0	0	0	0	0	0	60
1714503	1	45	1	0	0	0	0	1	5		3	3	1	1	2	1	4	3	5.36	226	0.43	3.71	1.44474	60.9164	31.4	8.55	1.15	1.12	3.15	36.03	0.12	2.91	2446	1	1	0	0	0	2	1	1	0	60
1714507	1	68	0	0	0	0	0	3		2	3	3	1	1	1	1	4	2	6.1	246	0.97	2.18	2.79817	112.844	0.64	15		0.97	5.45			1.25	523	1	0	0	0	0	1	1	1	1	6
1714534	0	53	0	0	0	0	0	2	1		4	4			3	0			2.88	181	0.13	0.66	4.36364	274.242	1.52	35.66	6.55	10.74	35.15	46.08	0.13	1.25	485	1	0	1	1	1	1	2	2	1	2
1714498	1	53	1	1	0	1	1	1	3.8	3	3	2	1	1	2	0	4	0	1.89	233	0.36	1.44	1.3125	161.806	0.15	35.15	2.55	0.65	16.66	83.63	0.13	1.66	72	0	0	1	1	0	0	1	0	0	60
1713350	1	60	0	0	0	0	0	1							2	0		0	3.8	143	0.38	2.62	1.45038	54.5802	0.65	6.25	0.55	0.91	0.45	61.55	0.2	2.61	213	1	0	0	0	0	1	1	1	0	60
1714649	1	58	0	0	1	0	0	1	1			1	0	0	2	0	1	0	3.52	272	0.4	2.1	1.67619	129.524	0.31	8.45	0.77	0.95	3.65	119.15	0.12	1.55	22	0	0	0	0	0	0	0	0	0	60
1714630	1	55	0	0	0	0	0	2	6	3	4	3	1	1	2	0	4	3	4.99	462	0.7	3.27	1.52599	141.284	114.7	204.15	59.24	4.74	253.05	147.31	0.13	2.26	449	1	1	1	1	1	2	2	2	1	10
1714598	1	50	0	0	0	0	0	2	4.5		3	3	0	0	2	1	4	1	6.32	364	0.35	1.96	3.22449	185.714	0.24	9	0.45	9.33	4.15	79.61	0.16	3	24	0	0	0	0	1	0	0	1	0	60
1714611	1	42	0	1	0	0	0	1	6			2	0	0	1	0	4	0	2.91	206	0.2	0.96	3.03125	214.583	2.66	27.55	3.66	2.39	37.45	89.66	0.12	3.15	12	0	1	1	1	0	1	1	0	1	21
1714663	1	83	1	0	0	0	0	3	5.5		4	3	1	1	2	0	4	3	9.7	279	0.83	1.27	7.6378	219.685	6.03	177.61		78.75	98.55			1.85	233	1	1	1	1	1	2	2	2	1	4
1714589	1	66	0	0	0	0	0	2	4		2	2	0	0	2	0	3	0	2.92	192	0.37	2.34	1.24786	82.0513	1.28	12	0.87	0.14	10.92	14.71	0.13	1.84	118	0	0	0	1	0	0	1	0	1	3
1714591	1	57	1	0	0	0	0	3	3.5	3	4	3	1	1	1	1	3	2	5.37	232	0.48	1.9	2.82632	122.105	4.24	6		5.84	1.05			7.3	26	0	1	0	0	1	1	0	1	0	60
1714756	1	61	1	1	0	0	0	1	0.5		2	1	0	0	2	0	1	0	3.13	142	0.43	1.75	1.78857	81.1429	1.25	10.71	0.94	0.52	5.5	42.45	0.26	1.45	42	0	0	0	0	0	0	0	0	0	60
1714702	1	62	1	0	0	1	0	3	6		4	4	0	0	2	0	3	3	5.09	320	0.47	2.88	1.76736	111.111	1.45	4.71	0.77	15.86	0.15	30	0.21	0.41	27	0	0	0	0	1	0	0	1	1	27
1714700	1	73	1	1	0	0	0	1	4		4	2	0	0	2	1	3	1	4.67	244	0.51	1.86	2.51075	131.183	4.97	9.66	0.92	32.88	4.45	99.45	0.21	1.45	60	0	1	0	0	1	1	0	1	0	60
1714829	1	37	0	0	0	0	0	1	7		4	3	1	1	1	0	4	3	6.85	435	0.71	2.08	3.29327	209.135	0.31	10.8	0.81	186.4	3.33	250.84	3.28	1.04	1838	1	0	0	0	1	1	1	2	1	2
1714784	1	60	1	0	0	0	0	1	4		4	2	0	1	1	1	3	1	3.11	167	0.26	1.79	1.73743	93.2961	0.31	6.66		0.7	2.5			0.65	122	0	0	0	0	0	0	0	0	0	60
1722247	1	50	1	1	0	0	0	3	4		4	1	0	0	2	0	1	1	1.97	247	0.51	2.41	0.817427	102.49	0.68	20.31	11.45	0.69	7.64	206.4	3.15	2.7	177	1	0	0	0	0	1	1	1	0	60
1722287	0	46	0	0	0	0	0	2	3		4	4	1	1	1	1	4	3	2.73	268	0.55	1.75	1.56	153.143	0.65	28	2.99	1.55	12.25	109.77	0.13	1.45	57	0	0	1	1	0	0	1	0	0	60
1722315	1	82	0	0	0	1	0	3	4.5	1	2	2	0	0	2	0	3	0	2.77	238	0.34	1.66	1.66867	143.373	0.45	6.15	1.25	2	2.15	54.88	0.13	1.66	478	1	0	0	0	0	1	1	1	0	60
1722334	1	58	1	0	0	0	0	3	3		3	1	0	0	1	1	1	1	3.34	305	0.54	1.75	1.90857	174.286	2.65	10.62		98.12	1.45			87.43	73	0	1	0	0	1	1	0	1	0	60
1722331	1	64	1	1	0	0	0	1	5		2	2	0	0	2	1	4	0	4.84	345	0.62	2.94	1.64626	117.347	0.89	10.25	0.95	3.85	0.55	50.15	0.13	1.5	16	0	0	0	0	1	0	0	1	1	53
1722663	1	54	1	0	0	0	0	1	5		2	3	0	1	2	1	4	2	8.33	203	0.18	0.54	15.4259	375.926	6.43	53.36	60	21.96	2.66	189.62	0.13	2.64	3103	1	1	1	0	1	2	1	2	1	16
1722525	1	47	1	0	0	0	0	1	12	3	3	3	1	1	1	0	4	3	6.25	290	0.52	1.83	3.4153	158.47	17.48	9.94	0.86	15.43	1.25	106.43	0.13	15	113	0	1	0	0	1	1	0	1	1	4
1722428	1	28	1	0	0	0	0	2	5	2	4	3	1	1	2	0	4	2	2.43	323	0.12	1.76	1.38068	183.523	0.15	22	1.93	15.77	4.45	93.01	0.13	2.25	24	0	0	0	0	1	0	0	1	1	17
1722502	1	64	1	0	0	0	0	1	5		2	3	1	0	1	0	3	2	2.84	135	0.38	1.53	1.85621	88.2353	4.2	8.82	0.77	3.5	0.15	158.15	0.13	3.75	30	0	1	0	0	1	1	0	1	1	26
1722581	1	60	0	0	1	1	0	1			4	4	0	0	3	1			6.25	546	0.9	2.21	2.82805	247.059	1	436.66	445.8	3.91	307.65	79.6	0.1	2.55	183	1	0	1	1	1	1	2	2	1	9
1709532	1	55	0	0	1	0	0	1	4	1	2	2	0	0	2	1	4	0	3.41	298	0.59	1.88	1.81383	158.511	0.45	7.2	0.28	156.1	2.55	111.45	0.13	1.66	121	0	0	0	0	1	0	0	1	0	60
1722413	1	53	1	0	0	0	0	1	4		2	2	0	1	1	1	3	1	5.62	349	0.56	3.03	1.85479	115.182	8.3	332.85		7.49	178.35			1.85	79	0	1	1	1	1	1	1	1	0	60
1722391	0	60	0	0	0	0	0	3	8		2	3	1	0	1	1	3	3	6.38	447	0.34	1.44	4.43056	310.417	0.39	0.15			0.17				249	1								1	25
1722487	1	74	0	0	0	1	0	1	8.5		2	2	0	0	1	0	3	1	5.14	298	0.5	1.53	3.35948	194.771	13.9	7.61	0.63	41.59	0.55	135.25	0.13	1.55	98	0	1	0	0	1	1	0	1	0	60
1722479	1	63	1	0	0	0	0	1	3.5	3	3	2	1	0	2	0	4	0	3.61	190	0.35	1.54	2.34416	123.377	1.15	4.25	0.62	2	0.97	78.94	0.13	2.08	71	0	0	0	0	0	0	0	0	0	60
1722353	1	67	1	1	0	0	0	1	4		2	3	1	0	2	1	3	3	4.51	236	0.57	2.36	1.91102	100	0.78	34.63	3.92	4.05	10.33	72.99	0.13	1.45	8	0	0	1	1	1	0	1	1	1	23
1722529	1	72	1	0	0	0	0	1	2.8	1	2	2	1	1	2	0	4	0	3.42	187	0.35	1.14	3	164.035	3.66	150.15	12.33	12.16	49.55	75.5	0.13	5.45	110	0	1	1	1	1	1	1	1	1	60
1722438	1	53	1	0	0	0	0	1	4.8		2	2	0	0	2	0	3	0	5.87	306	0.62	2.75	2.13455	111.273	4.66	236.85		0.54	121.22			6.15	34	0	1	1	1	0	1	1	0	0	60
1722684	0	61	0	0	0	0	0	3	7		3	1	0	0	1	0	1	1	3.01	461	0.23	0.98	3.07143	470.408	117.71	5.5	0.72	62.75	0.1	168.3	0.13	3.65	234	1	1	0	0	1	2	1	2	1	4
1722707	1	57	1	1	0	0	0	3	2	1	2	1	0	0	1	0	2	0	2.3	170	0.38	2.3	1	73.913	1.45	10.37	0.64	0.85	8.24	112.46	0.13	3.33	84	0	0	0	0	0	0	0	0	0	60
1722787	1	49	1	0	0	0	0	1	13		3	3	1	1	2	0	4	2	9.31	277	0.71	1.73	5.3815	160.116	12.06	327.36	80.13	250	169	225.91	3.88	1.15	406	1	1	1	1	1	2	2	2	1	1
1722728	1	31	0	0	0	0	0	3	3	2		1	0	0	1	0	1	0	2.35	280	0.36	2.59	0.907336	108.108	0.72	16.54		3.35	8.66			2.26	21	0	0	0	0	1	0	0	1	0	60
1721666	0	73	0	0	0	1	0	2	3						1	0			1.83	220	0.38	1.76	1.03977	125	0.86	24.25	2.45	1.15	1.45	127.88	0.16	1.66	132	1	0	0	0	0	1	1	1	0	60
1720705	0	60	0	0	0	0	0	2	3		4	3	1	0	2	0	3	2	3.87	362	0.48	3.15	1.22857	114.921	0.52	13.71		4.15	5.57			6.15	345	1	0	0	0	1	1	1	2	0	60
1722846	0	54	0	0	0	0	0	3	4		4	3	1	0	1	0	4	3	2.53	281	0.21	1.6	1.58125	175.625	0.5	12		1.45	5.55			4.34	100	0	0	0	0	0	0	0	0	1	31
1722916	0	79	0	0	0	0	0	3	2.5		3	3	1	0	2	0	4	3	3.31	273	0.31	1.14	2.90351	239.474	8.34	0.34	0.65	6.45	0.15	93.68	0.16	2.55	151	1	1	0	0	1	2	1	2	1	28
1722308	1	53	0	0	0	0	0	1	3	1	2	3	1	1	2	1	4	2	5.5	165	0.25	1.66	3.31325	99.3976	1.21	112.66	81.45	15.66	64.55	146.66	0.16	1.8	20	0	0	1	1	1	0	1	1	1	14
1722989	0	42	0	0	0	0	0	1	7	2	4	3	1	0	2	0	4	3	5.39	421	0.73	1.62	3.32716	259.877	2.25	39.64	13.92	119.46	41.55	416.45	5.66	102.8	245	1	1	1	1	1	2	2	2	1	2
1722920	1	62	0	0	0	1	0	1	6		3	3	1	0	2	1	3	3	6.35	247	0.63	1.68	3.77976	147.024	29	331.99	72.69	4.94	304.98	50	0.13	1.25	158	1	1	1	1	1	2	2	2	1	37
1722934	1	47	0	0	0	0	0	2	6		4	3	1	1	2	1	4	3	4.19	255	0.48	1.92	2.18229	132.812	1.45	4.8	0.85	1.55	1.45	162.75	0.13	3.65	61	0	0	0	0	0	0	0	0	1	27
1723073	1	68	1	1	0	0	0	2	5		4	3	1	0	2	1	3	2	4.94	332	0.51	1.46	3.38356	227.397	0.68	20.22	1.09	32.65	1.32	52.76	0.47	1.66	697	1	0	0	0	1	1	1	2	0	60
1722217	1	61	1	0	0	0	0	1	4	2	4	2	0	0	2	0	3	1	3.66	164	0.42	1.27	2.88189	129.134	2.08	25.97	0.95	0.62	5.34	91.67	13	3.3	142	1	0	1	0	0	1	1	1	0	60
1722969	1	55	1	0	0	0	0	1	1		2	1	0	0	2	0	1	0	3.67	284	0.27	2.5	1.468	113.6	1.07	10.54	0.81	6.45	3.35	147.35	0.13	4.3	50	0	0	0	0	1	0	0	1	0	60
1723116	1	65	1	0	1	0	0	1	9		4	3	1	1	2	0	4	3	7.65	519	0.52	1.73	4.42197	300	0.24	19.55	0.88	2.15	5.25	122.51	0.13	5.55	454	1	0	0	0	0	1	1	1	1	34
1723307	0	74	1	0	0	0	0	2	3.5		4	4	0	1	2	1	4	3	2.74	226	0.3	2.51	1.09163	90.0398	0.55	36.15	0.73	4.9	1.09	129.21	0.16	6.92	101	0	0	1	0	1	0	0	1	1	13
1720891	1	53	1	0	0	0	0	2	2		3	2	0	1	2	0	4	0	5.56	430	0.64	2.4	2.31667	179.167	0.55	0.35	0.62	1.44	0.15	74.92	0.13	1.55	109	0	0	0	0	0	0	0	0	0	60
1723137	1	53	1	0	0	0	0	1	6		2	4	0	0	1	1	3	2	5.53	246	0.53	3.44	1.60756	71.5116	1.76	71.27		3.04	33.49			2.5	16	0	0	1	1	1	0	1	1	1	11
1723406	0	63	0	0	1	0	0	2	7.5	3	4	2	1	1	2	0	4	0	6.26	213	0.26	0.96	6.52083	221.875	1.45	123	12.9	44.74	36.5	208.59	3.18	1.66	57	0	0	1	1	1	0	1	1	1	6
1723367	1	76	1	0	0	0	0	3	5		2	2	0	0	2	0	3	1	5.47	228	0.33	2.26	2.42035	100.885	4.94	2.66	0.81	3.11	0.51	80.28	0.12	0.84	2088	1	1	0	0	1	2	1	2	1	22
1723435	1	69	1	1	1	0	1	1	2.5		3	2	1	1	2	0	4	0	2.06	253	0.4	1.19	1.73109	212.605	0.15	16.22	0.55	3.15	1.2	74.92	0.13	1.25	60	0	0	0	0	1	0	0	1	0	60
1723475	1	59	0	0	0	0	0	1	10	3	3	4	1	0	2	1	3	3	2.5	193	0.19	0.81	3.08642	238.272	1.14	9.17	1.61	5.14	10	101.73	0.13	14.42	158	1	0	0	0	1	1	1	2	0	60
1723493	1	58	1	0	0	0	0	2	4		4	3	1	1	2	1	4	3	3.31	189	0.26	1.66	1.99398	113.855	2.73	7.25		1.68	0.66			3.54	33	0	1	0	0	0	1	0	0	1	31
1723537	1	41	1	1	0	0	0	1	6	3	4	3	0	0	2	1	3	3	3.41	286	0.51	2.74	1.24453	104.38	1.05	28.2		5.35	0.3			4.16	60	0	0	1	0	1	0	0	1	0	60
1723447	1	63	0	0	0	0	0	1	9	3	4	3	1	0	2	1	4	3	3.08	322	0.38	0.95	3.24211	338.947	1.94	23.55	0.85	8.05	0.51	262	3.15	4.58	636	1	0	0	0	1	1	1	2	0	60
1723529	1	71	1	0	0	0	0	1	8	2	4	2	0	0	2	0	4	0	5.45	283	0.49	0.92	5.92391	307.609	0.21	5.15	0.45	5	0.45	190.25	1.05	3.33	205	1	0	0	0	1	1	1	2	0	60
1723609	1	64	1	0	0	0	0	1	5		2	3	1	1	2	0	4	1	3.77	369	0.66	1.89	1.99471	195.238	0.63	12.22	1.15	0.85	8.6	107.05	0.13	2.08	80	0	0	0	0	0	0	0	0	1	11
1614323	0	56	0	0	0	1	0		1		4	1	0	0	2	0	1	1	2.73	176	0.21	1.16	2.35345	151.724	0.23	5.14	0.77	0.68	0.57			2.08	104	0	0	0	0	0	0	0	0	0	60
1723617	1	62	0	0	0	0	0	3	6	3	3	3	1	0	2	0	4	3	4.26	180	0.53	2.27	1.87665	79.2952	1.36	19.25	1.55	1.66	7.55	224.38	4.26	1.2	38	0	0	0	0	0	0	0	0	0	60
1723568	1	52	0	0	0	0	0	1	4.5		4	3	0	1	2	0	4	2	5.24	248	0.58	2.92	1.79452	84.9315	0.07	3.15	0.55	1.31	0.66	84.94	0.13	4.58	73	0	0	0	0	0	0	0	0	0	60
1723611	0	64	0	0	0	0	0	3	3.5		4	2	0	0	2	0	3	0	3.6	402	0.38	2.26	1.59292	177.876	0.44	10.11		1.15	0.31			2.08	219	1	0	0	0	0	1	1	1	0	60
1723586	0	51	1	0	0	0	0	3	4		2	3	0	0	2	0	4	3	6.28	225	0.31	0.92	6.82609	244.565	0.6	9.51	1.84	0.55	4.16	57.49	0.13	1.25	221	1	0	0	0	0	1	1	1	1	6
1723620	1	71	0	0	1	0	0	1	2.5		3	1	0	0	2	0	1	0	2.52	184	0.26	1.79	1.40782	102.793	1.07	0.51	0.5	9.91	1.45	103.07	0.13	2.25	37	0	0	0	0	1	0	0	1	0	60
1723250	1	51	1	1	0	0	0	3	3.5		4	3	0	0	2	0	4	3	5.19	311	0.46	2.14	2.42523	145.327	0.34	20.35		7.78	0.24			3.33	154	1	0	0	0	1	1	1	2	1	12
1723610	1	63	0	1	1	1	0	2	10		3	3	1	1	1	1	4	3	3.09	308	0.28	0.79	3.91139	389.873	0.4	9.17		68.5	0.64			1.66	580	1	0	0	0	1	1	1	2	0	60
1723618	1	64	0	0	1	1	0	1	3	3	3	3	1	1	1	0	4	1	5.13	457	0.66	1.44	3.5625	317.361	0.86	28.46	4.5	0.55	2.58	253.93	3.96	2.55	42	0	0	1	0	0	0	0	0	0	60
1723640	1	63	0	0	0	0	0	1	6		2	3	0	1	2	1	3	2	3.43	201	0.55	3.22	1.06522	62.4224	6.01	419.45		13.12	320.97			0.4	87	0	1	1	1	1	1	1	1	0	60
1723669	0	73	0	0	0	1	0	2	3		4	1	0	1	1	0	2	0	2.16	261	0.39	1.07	2.01869	243.925	4.95	20.15		4.11	1.45			2.5	1867	1	1	0	0	1	2	1	2	1	38
1723645	1	62	0	0	0	0	0	3	5		3	2	0	0	2	1	3	1	4.52	219	0.48	2.35	1.9234	93.1915	0.35	10.55	0.78	13.96	1.15	255.96	3.15	3.65	138	1	0	0	0	1	1	1	2	1	27
1723757	0	51	0	0	0	0	0	3	2	2	4	3	1	0	2	1	4	3	4.1	325	0.25	2.31	1.77489	140.693	0.71	35	7.8	3.91	36.35	127.88	0.13	5.6	460	1	0	1	1	1	1	2	2	1	26
1723868	0	73	0	0	1	0	0	3	7	3	2	3	1	1	1	0	4	2	1.93	112	0.29	0.5	3.86	224	4.69	99.41	63.32	0.66	43.13	67.5	0.16	5.76	3673	1	1	1	1	0	2	2	1	1	1
1809887	1	72	1	1	0	0	0	3	2			1	0	0	2	1	1	0	3.87	380	6.6	23.3	0.166094	16.309	2.85	21.34	3.66	1.64	11.99	81.62	1.3	1.45	99	0	1	0	1	0	1	1	0	0	60
1219548	1	56	1	0	0	1	0	2	5		3	3	1	1	2	0	4	2	6.19	186	8.3	17.6	0.351705	10.5682	2.32	2.24	6.18	9.4	2.04	158.11	0.56	6.91	85	0	1	0	0	1	1	0	1	0	60
1809928	0	63	0	0	1	1	1	1	2	1	2	1	0	0	1	0	1	0	3.09	265	7.8	33	0.0936364	8.0303	1.15	11.66	1.16	2.34	6.14	62.5	0.13	0.22	176	1	0	0	0	0	1	1	1	0	60
1809915	1	61	0	0	0	0	0	1	1.5	1	2	3	1	0	1	0	3	2	5.25	196	6.5	2.16	2.43056	90.7407	0.34	3.45		0.56	1.35				132	1	0	0	0	0	1	1	1	0	60
1809885	1	76	0	0	0	0	0	1	1.5	3	3	1	1	1	1	0	2	0	2.86	233	6.7	31.3	0.0913738	7.44409	4.74	7.02	0.51	0.77	3.04	74.25	1.13	1.45	194	1	1	0	0	0	2	1	1	1	36
1810088	1	59	1	0	0	0	1	1		3	3	3	0	0	2	0	4	1	4.66	210	6.6	24	0.194167	8.75	1	14.74	2.31	1.76	6.45	61.1	1	1.45	255	1	0	0	0	0	1	1	1	1	26
1809863	1	72	0	0	0	0	0	2	8		2	2	0	0	2		3	0	4.49	298	8.6	19.2	0.233854	15.5208	0.63	3.17	0.95	250	1.49	140.61	0.69	2.5	375	1	0	0	0	1	1	1	2	1	4
1810215	1	68	1	0	0	0	0	1	1.5	1		1	0	0	2	0	2	0	5.26	276	8.2	29.2	0.180137	9.45205	1.36	2.82	0.79	0.79	1.25	39.39	0.13	0.55	148	1	0	0	0	0	1	1	1	1	7
1810153	1	78	0	0	0	0	1	3							1	0			3.53	261	7.8	27	0.130741	9.66667	0.51	12.66		0.54	1.15			1.84	187	1	0	0	0	0	1	1	1	0	60
1810265	1	64	0	0	0	0	0	1	5.5	3	3	3	1	0		1	4	3	5.66	423	9.5	2.11	2.68246	200.474	1.66	37.72	2.6	1.45	2.25	54.8	0.13	4.45	319	1	0	1	0	0	1	1	1	1	11
1810243	1	56	0	0	1	0	0	1	1.5		3	2	0	0	2	1	2	1	1.89	228	0.29	38	0.0497368	6	1.55	7.25	0.91	3.02	1.14	41.4	0.13	1.66	58	0	0	0	0	1	0	0	1	0	60
1810198	1	63	1	1	0	0	0	1	4	3	3	3	1	1	2	1	4	2	1.9	236	5.3	2.13	0.892019	110.798	1.42	17.57	0.68	4.75	4.36	97.04	0.13	2.77	353	1	0	0	0	1	1	1	2	0	60
1810339	1	64	0	1	1	0	1	1	12	2	3	3	1	1	2	0	4	3	5.45	205	5	0.97	5.61856	211.34	79.26	42.88	5.68	250	54.15	202.98	3.14	0.41	415	1	1	1	1	1	2	2	2	1	1
1810298	1	84	1	0	0	0	0	1	5	1	3	3	0	0	2	0	4	0	5	261	5.1	1.61	3.10559	162.112	1.05	7.45	2.14	0.55	2.35	56.15	0.13	2.91	188	1	0	0	0	0	1	1	1	0	60
1810296	1	72	1	0	0	1	0	1	3			3	1	0	2	1	4	1	5.46	216	0.33	1.42	3.84507	152.113	3.36	27.45	3.6	6.55	10.25	92.23	1.28	0.44	92	0	1	1	1	1	1	1	1	0	60
1810291	1	65	0	0	0	0	0	1	2.5	3	3	2	0	0	1	1	4	0	1.74	108	0.23	1.79	0.972067	60.3352	4.33	9.35		1.55	9.5			0.85	56	0	1	0	0	0	1	0	0	0	60
1810288	1	55	1	0	0	0	0	3	6	3		3	1	1	2	0	4	1	3.65	296	0.51	2.17	1.68203	136.406	4.13	16.55	6.05	3.64	11.15	42.06	0.13	2.08	369	1	1	0	1	1	2	2	2	1	8
1810431	1	59	0	0	0	1	1	2			3	3	1	1	2	1	4	3	4.16	199	0.31	2.18	1.90826	91.2844	8.29	6	0.77	0.71	0.51	93.68	1.33	103.9	119	0	1	0	0	0	1	0	0	0	60
1810593	0	57	0	0	0	0	0	1	3	1	2	3	1	1	2	1	4	1	2.79	221	0.22	2.28	1.22368	96.9298	0.76	12.66	0.75	1.54	4.02	62.1	1.26	4.7	51	0	0	0	0	0	0	0	0	0	60
1810586	1	51	0	0	0	0	0	2	4.5	2	4	4	0	1	2	1	4	1	2.23	228	0.37	1.63	1.3681	139.877	0.25	13.25			5.9			0.62	72	0								1	11
1810447	1	55	0	0	0	0	0	1	7	1	2	4	1	0	1	0	4	3	9.74	486	1.05	2.37	4.1097	205.063	0.36	5.22	0.54	31.28	0.34	35.36	0.13	1.84	167	1	0	0	0	1	1	1	2	1	31
1810377	0	55	0	0	0	0	0	1	6	2	4	3	1	1	2	1	4	2	3.58	336	0.39	2.5	1.432	134.4	1.76	115.88	7.96	2.55	49.45	72.28	0.08	1.25	109	0	0	1	1	0	0	1	0	1	20
1810425	1	56	0	0	0	0	0	3	3.5	1	2	3	1	1	2	1	4	3	4.97	280	0.56	1.73	2.87283	161.85	1.52	9.14	0.94	6.42	2	86.96	0.13	0.41	95	0	0	0	0	1	0	0	1	1	23
1810387	1	76	0	0	0	0	0	2	4.5	2	4	2	0	0	1	1	4	0	4.48	288	0.44	2.1	2.13333	137.143	6.44	3.64		6.05	1.45			2.7	186	1	1	0	0	1	2	1	2	0	60
1810412	1	62	0	0	1	0	0	1	3	3	3	1	0	0	2	0	1	0	4.13	152	0.46	1.46	2.82877	104.11	0.44	8.22		2.99	0.8			2.76	69	0	0	0	0	1	0	0	1	0	60
1810475	1	84	0	1	0	0	0	3	8		4	4	1	0	2	0	4	3	4.25	130	0.34	0.58	7.32759	224.138	0.74	15.45	0.98	0.81	1.5	518.9	6.08	1.45	610	1	0	0	0	0	1	1	1	1	29
1810579	1	81	0	0	0	0	0	2	5	1	2	3	0	1	1	0	4	2	1.85	237	0.28	2.48	0.745968	95.5645	0.4	7.45	0.76	5.67	0.28	58.83	0.16	0.62	601	1	0	0	0	1	1	1	2	1	18
1810744	1	44	1	0	1	1	0	3	3		4	1	0	0	2	0	1	0	4.79	366	0.65	3.56	1.34551	102.809	1.57	0.08	0.66	5.15	0.25	72.9	1.13	3.5	172	1	0	0	0	1	1	1	2	0	60
1810695	1	62	1	1	1	1	1	3	2	1	4	1	0	0	2	0	1	0	2.98	308	0.36	2.07	1.43961	148.792	1.55	12.85				63.52	1.1		152	1								0	60
1810732	1	73	1	0	0	1	0	1	11	2	4	3	0	0	2	0	4	2	5.56	340	0.62	1.15	4.83478	295.652	0.05	7.5	0.78	0.75	0.15	53.46	0.13	2.16	249	1	0	0	0	0	1	1	1	0	60
1810847	1	41	1	0	0	0	0	2	1.5						3	0			2.86	218	0.18	2.17	1.31797	100.461	0.44	2.05	0.55	6.55	0.15	184.13	0.16	3.33	56	0	0	0	0	1	0	0	1	1	4
1810810	1	77	1	0	0	0	0	1	9	3	3		1	0	2	0	4	3	4.16	380	0.23	1.11	3.74775	342.342	0.5	5.2	1.15	56.45	0.34	89.66	0.13	1.87	646	1	0	0	0	1	1	1	2	0	60
1810840	1	50	1	0	0	1	0	2		2	4	3	1	0	2	1	4	2	5.58	209	0.28	2.84	1.96479	73.5915	13.7	11.82	0.55	1.55	0.15	98.36	1.13	3.55	28	0	1	0	0	0	1	0	0	1	18
1810820	1	51	1	1	0	0	0	1	4		3	3	1	1	2	1	4	3	4.92	311	0.41	2.29	2.14847	135.808	0.97	4.62	0.85	1	0.28	150	0.13	1.04	129	1	0	0	0	0	1	1	1	0	60
1810845	1	54	1	1	0	0	0	1	2.5	1	2	3	0	1	1	1	4	1	3.73	263	0.34	1.72	2.1686	152.907	2.7	13.45	62.29	2.55	1.45	70.22	1.36	1.45	76	0	1	0	0	0	1	0	0	0	60
1810864	1	78	1	0	0	0	0	1	2	1	2	1	0	0	2	0	1	0	3.51	196	0.57	1.23	2.85366	159.35	0.52	5.05	0.76	0.55	0.12	72.29	0.13	3.95	176	1	0	0	0	0	1	1	1	1	1
1810837	0	68	0	0	0	1	1	3	3	1	2	3	1	1	2	1	4	1	3.27	266	0.41	1.62	2.01852	164.198	0.6	0.94	0.66	0.66	0.25	64.1	0.1	2.29	234	1	0	0	0	0	1	1	1	0	60
1810780	1	41	1	1	0	0	0	2	3.5	2	4	2	0	0	2	1	2	2	5.39	299	0.01	1.33	4.05263	224.812	0.26	5.05	0.7	1	0.55	78.27	0.1	3.12	68	0	0	0	0	0	0	0	0	0	60
1810952	1	65	0	0	0	0	0	1	5.5	1	3	1	0	0	1	1	2	0	2.03	182	0.26	0.81	2.50617	224.691	1.81	4.02	0.55	0.55	0.63	123.5	1.3	5.57	417	1	0	0	0	0	1	1	1	0	60
1810914	1	58	1	1	0	1	0	1	2.5		2	3	1	1	2	0	4	2	2.94	352	0.36	2.47	1.19028	142.51	1.18	15.85	0.66	0.55	2.7	165.25	1.3	3.54	72	0	0	0	0	0	0	0	0	1	11
1810961	1	50	1	0	0	0	0	2	4		4	3	1	0	1	0	4	2	3.45	154	0.41	1.94	1.77835	79.3814	2.1	12.34		1.25	3.73			5.38	93	0	0	0	0	0	0	0	0	1	7
1810924	1	59	0	0	0	0	0	1	5	1	2	2	0	0	2	1	4	0	4.9	182	0.31	1.51	3.24503	120.53	3.52	12.55		2.35	3.1			2.7	69	0	1	0	0	0	1	0	0	0	60
1810928	1	62	1	0	0	0	0	2	5	1	3	3	0	1	2	1	4	2	4.95	165	0.4	1.27	3.89764	129.921	2.3	7.34	0.45	2.55	0.17	82.26	1.3	5.19	209	1	1	0	0	0	2	1	1	0	60
1811016	1	56	0	0	1	1	1	3	3	2	4	2	1	1	2	1	2	2	1.91	177	0.29	1.63	1.17178	108.589	2.66	21.25	2.6	1.76	3.66	98.38	1.5	4.79	160	1	1	0	0	0	2	1	1	0	60
1811051	1	39	0	0	0	0	0	3	3		4	1	0	0	1	0	1	0	2.52	203	0.25	1.59	1.58491	127.673	0.15	4.62		0.62	0.22			3.75	85	0	0	0	0	0	0	0	0	0	60
1811153	1	73	1	0	0	0	0	1	2	1	2	3	0	0	1	0	4	0	3.12	107	0.28	1.6	1.95	66.875	1.55	9.85	1.54	1.66	3.16	154.59	1.96	1.6	217	1	0	0	0	0	1	1	1	1	57
1811104	1	60	1	0	0	0	0	1	1	3	3	1	1	1	2	0	1	0	5.63	401	0.37	3.43	1.6414	116.91	3.36	21.42		0.4	8.55			2.5	95	0	1	0	0	0	1	0	0	0	60
1811085	1	65	1	0	0	0	0	3	7		4	3	1	1	2	0	4	3	5.41	241	0.52	1.17	4.62393	205.983	2.97	6.55	0.88	4.21	2.06	54.8	1.3	2.7	160	1	1	0	0	1	2	1	2	1	2
1811063	1	68	1	0	0	0	0	1	5.5	1	2	3	0	1	2	1	4	0	3.66	261	0.37	0.8	4.575	326.25	3.1	83.11	15.86	4.88	39.66	14.7	1.5	4.79	164	1	1	1	1	1	2	2	2	1	5
1811262	1	67	1	0	0	0	0	1	6		4	3	0	1	2	1	4	1	3.68	253	0.64	2.11	1.74408	119.905	37.09	14.05	1.01	1	4.25	122.51	0.13	2.91	112	0	1	0	0	0	1	0	0	0	60
1811240	1	41	1	0	0	0	0	3	5	2	4	3	1	0	2	1	4	1	3.09	211	0.36	2.05	1.50732	102.927	0.55	11.45	0.85	4.09	5.35	199.42	1.3	0.83	170	1	0	0	0	1	1	1	2	0	60
1811252	0	67	0	0	1	0	0	2	3	2	4	3	1	1	1	1	4	1	4.69	208	0.69	3.24	1.44753	64.1975	2.63	46.36	4.23	0.95	16.45	327.3	2.85	2.5	395	1	1	1	1	0	2	2	1	0	60
1809015	1	65	0	0	0	0	0	1	3.5	1	2	3	0	0	2	0	4	0	2.14	139	0.5	2.1	1.01905	66.1905	7.73	8.45	0.72	1.45	0.95	76.26	0.19	1	143	1	1	0	0	0	2	1	1	0	60
1811131	1	67	0	1	1	1	0	3	3	1	4	1	0	1	2	0	1	0	4.88	243	0.46	1.55	3.14839	156.774	1.02	11.55	0.71	15.64	0.86	154.59	0.16	0.41	183	1	0	0	0	1	1	1	2	0	60
1811234	1	74	0	0	0	0	0	1	4	3	3	3	1	1	2	1	4	2	5.56	276	1.07	4.14	1.343	66.6667	1	5.65	0.69	2.55	2.97	38.72	0.61	2.5	122	0	0	0	0	0	0	0	0	0	60
1811143	1	70	0	0	0	0	1	2	4						1	1	4		2.5	242	0.34	3.15	0.793651	76.8254	0.94	9.51	0.95	0.71	0.45	13.53	0.13	4.37	106	0	0	0	0	0	0	0	0	0	60
1811071	1	28	0	0	0	0	0	2	5	2		3	0	0	2	1	4	2	4.3	200	0.29	0.93	4.62366	215.054	0.3	6.77	0.97	76.4	4.82	88.32	0.13	3.12	38	0	0	0	0	1	0	0	1	0	60
1811152	1	66	1	0	0	0	0	2	7	2	4	3	1	1	2	0	4	3	2.2	286	0.32	0.85	2.58824	336.471	1.02	12.55	1.03	1	6.45	82.29	1.88	7.5	362	1	0	0	0	0	1	1	1	1	7
1811267	1	42	0	0	0	1	0	1	2	3	3	2	0	0	1	1	2	1	3.71	288	0.47	2.71	1.369	106.273	2.6	0.25		1.55	1.55			3.12	35	0	1	0	0	0	1	0	0	0	60
1811316	1	48	0	0	0	0	0	2	5	2	4	3	1	0	1	0	3	3	4.14	368	0.39	1.66	2.49398	221.687	0.3	5.45	0.45	0.81	0.44	134.55	0.13	0.2	90	0	0	0	0	0	0	0	0	1	1
1811307	1	66	0	0	0	1	0	1	4	3	3	3	1	0	1	0	3	2	5.38	189	0.56	2.79	1.92832	67.7419	47	4.35		6.5	0.11			2.91	184	1	1	0	0	1	2	1	2	1	9
1811381	1	53	0	0	0	1	0	3	6	2	4	3	1	0	1	1	3	3	2.7	211	0.4	2.45	1.10204	86.1224	4.38	23.44	25.55	30.11	280.05	111.12	0.16	1.45	1912	1	1	0	1	1	2	2	2	1	31
1811303	1	55	0	0	0	0	0	1	6		3	3	1	1	2	1	4	3	4.4	184	0.21	1.3	3.38462	141.538	0.66	118.05	355.33	6.05	2.55	155.15	1.51	3.66	120	0	0	1	0	1	0	0	1	0	60
1811304	1	50	0	0	0	0	1	1			2	1	0	0	1	0	1	0	3.59	207	0.29	2.78	1.29137	74.4604	0.34	2.66		1.45	10.66			0.5	13	0	0	0	1	0	0	1	0	0	60
1811408	1	61	1	0	0	0	0	3	8	2	4	2	1	1	2	1	4	0	4.4	180	0.43	1.22	3.60656	147.541	0.86	10.88	1.03	3.14	2.25	188.45	1.3	2.5	60	0	0	0	0	1	0	0	1	0	60
1811423	1	49	1	1	0	0	0								3	0			4.88	486	0.45	2.38	2.05042	204.202	17	138.5	78.87	250	124	133.25	1.13	0.22	153	1	1	1	1	1	2	2	2	1	4
1811445	1	61	1	1	0	1	0	3	1	1	2	1	0	0	2	0	1	0	9.26	244	0.5	2.12	4.36792	115.094	2.55	3.15	0.65	1.71	0.94	13	1.1	0.62	82	0	1	0	0	0	1	0	0	1	53
1811476	1	64	1	0	1	0	0	1	4	1	2	3	0	0	2	0	4	0	3.71	285	0.49	1.64	2.2622	173.78	33.98	26.65	31.4	12.94	0.45	41.35	1.13	1.55	736	1	1	1	0	1	2	1	2	1	19
1811580	1	58	0	0	0	0	0	1	4.5	3	4	3	1	1	2	1	4	3	3.51	334	0.35	2.03	1.72906	164.532	0.47	3.66	0.64	1.15	2.61	84.66	1.13	0.45	36	0	0	0	0	0	0	0	0	1	14
1811513	1	57	0	0	0	0	0	1	5	3	3	3	1	1	2	1	4	3	2.01	51	0.16	0.9	2.23333	56.6667	0.38	9.66	0.9	0.58	2.75	112.45	0.16	1.45	67	0	0	0	0	0	0	0	0	1	22
1811594	1	54	0	0	1	0	0	1	4	3	3	3	1	1	2	1	4	2	3.56	191	0.21	1.97	1.80711	96.9543	2.29	9.68		4.06	1.45			0.55	54	0	1	0	0	1	1	0	1	1	43
1811597	1	72	0	0	0	0	1	1	1			1			1	0	1	0	2.01	413	0.23	1.69	1.18935	244.379	1.42	12.1	0.91	0.55	2.45	103.05	0.13	1.25	541	1	0	0	0	0	1	1	1	0	60
1811587	0	62	0	0	0	1	0	3	4.5	2	4	3	1	1	2	1	4	3	4.26	275	0.29	3.12	1.36538	88.141	0.5	2.35	0.98	2.91	0.2	103.45	0.13	11.15	440	1	0	0	0	1	1	1	2	0	60
1811668	0	78	1	0	1	1	0	1	7	1	2	2	0	0	2	0	3	0	3.26	363	7.5	36.2	0.0900552	10.0276	4.38	4.15		0.55	0.7			1.45	167	1	1	0	0	0	2	1	1	1	58
1811683	0	73	0	0	0	0	0	3	1.5	1	2	1	0	0	2	0	2	0	3.98	239	0.47	2.14	1.85981	111.682	3.11	12.85				84.3	1.88		96	0								1	54
1811658	1	65	0	0	0	1	0	1	2.5	1	2	1	0	0	2	0	2	0	3.07	216	0.22	1.47	2.08844	146.939	1.6	22.62		1.16	9.13			3.54	86	0	0	0	0	0	0	0	0	0	60
1811626	0	63	0	0	0	0	0	3	5	1	2	3	0	0	1	1	4	1	2.92	154	0.31	1.42	2.05634	108.451	0.73	34	1.97	29.45	7.64	106.42	1.6	2.91	342	1	0	1	0	1	1	1	2	0	60
1811629	1	67	1	0	0	0	1	1	6	1	2	3	0	0	1	0	4	2	5.32	322	5	1.09	4.88073	295.413	0.35	9.08	0.67	6.1	0.15	50.45	1.35	0.8	125	1	0	0	0	1	1	1	2	1	12
1811622	1	53	1	0	0	0	0	1	2.5	3	3	2	1	0	1	1	3	1	3.95	198	0.35	1.97	2.00508	100.508	0.91	4.66	0.71	1.66	1.55	105.08	1.3	5.96	70	0	0	0	0	0	0	0	0	0	60
1811864	1	55	1	1	0	0	0	3	3	2	4	3	1	0	2	1	4	3	1.77	204	0.16	2.57	0.688716	79.3774	70.7	10.8	85.22	2.35	5.97	344.1	4.32	3.12	200	1	1	0	0	0	2	1	1	0	60
1811776	1	65	0	0	0	0	1	1	1.5	3	3	1	0	0	1	0	1	0	2.44	199	0.31	1.11	2.1982	179.279	1.21	8.66		1.15	2.45			2.29	80	0	0	0	0	0	0	0	0	0	60
1811795	1	69	0	0	0	0	0	1	2	1	3	1	0	0	1	0	2	0	4.22	199	0.49	4.43	0.952596	44.921	0.71	4.66		2.24	0.44			1.87	114	0	0	0	0	0	0	0	0	0	60
1811704	1	49	1	1	0	1	0	2	5	1	2	2	1	0	1	0	3	3	4.68	309	0.4	1.85	2.52973	167.027	57	11		8.66	9.35			1.87	205	1	1	0	0	1	2	1	2	1	5
1811708	1	66	0	0	0	0	0	1	7	3	3	3	1	0	2	0	4	3	2.54	187	0.43	2.46	1.03252	76.0163	2.47	5.8	0.63	33.9	2.4	138.6	1	5.57	126	1	1	0	0	1	2	1	2	1	12
1811771	1	69	0	0	0	0	0	1	2		2	1	0	0	2	0	2	0	3.1	256	0.4	1.83	1.69399	139.891	2	11.15		0.58	1.16			0.83	270	1	0	0	0	0	1	1	1	0	60
1811762	1	60	0	0	0	0	0	1	4	2	4	3	0	1	1	1	4	2	3.58	195	0.36	2.04	1.7549	95.5882	0.5	23.55		9.62	4.45			0.41	131	1	0	0	0	1	1	1	2	1	15
1811741	1	56	1	0	0	0	0	2	3.5	1	2	3	0	0	2	1	4	2	3.97	218	0.34	2.02	1.96535	107.921	3.19	52.25	21.66	7.55	21.99	137.26	0.16	2.7	65	0	1	1	1	1	1	1	1	0	60
1804511	0	53	0	0	0	0	0	2	5	2	4	3	1	0	2	1	3	2	2.46	195	0.33	1.09	2.25688	178.899	1.05	90.11	90.7	6.66	33.84	125.86	1.8	4.5	310	1	0	1	1	1	1	2	2	1	6
1811876	1	55	0	0	0	1	0	1	2	3	2	3	1	0	1	1	4	2	3.47	218	0.51	1.87	1.85561	116.578	3.58	9.66	0.88	1.2	2.74	164.27	0.23	3.3	132	1	1	0	0	0	2	1	1	0	60
1811953	0	58	0	0	0	0	0	2							3	0	4		4.25	268	0.57	1.3	3.26923	206.154	0.86	18.25		1.88	6.45			2.7	267	1	0	0	0	0	1	1	1	1	10
1811956	1	42	0	0	0	0	0	3	4						3	0			6.55	205	1.01	1.98	3.30808	103.535	1.92	3.91	0.66	0.61	0.63	147.99	0.13	2.91	686	1	0	0	0	0	1	1	1	1	1
1812031	0	54	0	0	0	0	0	2	2	2	4	1	0	0	2	0	1	0	5.41	336	0.55	1.75	3.09143	192	0.55	2.66	0.8	3.45	5	95.03	1.55	4.79	60	0	0	0	0	1	0	0	1	0	60
1805403	0	55	0	1	0	0	1	2	4.5	2	4	3	1	1	1	1	4	2	5.02	331	0.36	2.36	2.12712	140.254	1	8.45	0.53	11.07	0.45	65.53	0.13	1.66	159	1	0	0	0	1	1	1	2	1	25
1812009	1	64	1	0	0	0	0	1	4.5	1	2	3	0	1	1	0	4	2	4.81	300	0.02	2.09	2.30144	143.541	2.16	3.25		0.62	0.15			9.42	314	1	0	0	0	0	1	1	1	1	46
1811969	1	65	0	0	0	0	0	1	11.5	1	2	2	0	0	1	1	3	1	7.88	272	0.95	3.06	2.57516	88.8889	52.56	15.55		3.4	8.66			3.3	223	1	1	0	0	1	2	1	2	0	60
1812053	0	63	0	0	1	1	0	1	6	3	3	3	0	1	1	0	4	2	3.22	221	0.26	1.65	1.95152	133.939	2.86	160.85		1.45	123.44			3.12	99	0	1	1	1	0	1	1	0	1	34
1812099	1	74	1	0	0	0	0	1	4.5	3	3	3	0	0	2	0	4	0	4.71	283	0.75	1.95	2.41538	145.128	1.15	19.55		0.6	15			6.15	552	1	0	0	1	0	1	2	1	1	14
1812059	0	68	0	0	0	1	0	1	4	1	2	3	0	0	2	1	4	2	4.4	269	0.32	1.18	3.72881	227.966	0.86	211.11	110.11	12.45	130.81	70.23	1.3	2.55	413	1	0	1	1	1	1	2	2	1	25
1812047	1	47	0	0	0	0	0	1	5.585	3	4	3	0	1	2	1	4	3	4.84	250	0.56	2.38	2.03361	105.042	4.55	14.22	1.15	0.45	7.35	211.63	3.17	2.7	123	1	1	0	0	0	2	1	1	1	25
1811630	1	76	0	0	0	0	0	2	2.5	1	2	1	0	1	2	0	1	0	2.9	191	0.35	2.02	1.43564	94.5545	2.88	41.66	13.66	0.52	23.73	276.8	3.11	3.54	145	1	1	1	1	0	2	2	1	1	23
1812234	1	62	1	1	0	0	0	2	7	1	2	3	0	0	1	0	4	3	3.78	328	0.28	2.09	1.80861	156.938	2.05	7.15	91.99	2.15	1.15	127.2	0.13	2.66	57	0	0	0	0	0	0	0	0	0	60
1812175	1	59	1	0	0	0	0	1	4.5	1	2	3	0	1	2	1	4	1	5.26	38	0.53	2.01	2.61692	18.9055	4.05	373.86	847.33	15.23	276.21	183.62	1.18	5.19	67	0	1	1	1	1	1	1	1	1	19
1812307	1	59	0	0	0	0	0	2	3	2	4	1	0	0	1	0	2	0	5.05	219	0.49	1.3	3.88462	168.462	44	0.52		0.55	0.22			2.7	876	1	1	0	0	0	2	1	1	0	60
1812385	1	55	1	0	0	0	0	1	3.5		4	2	0	0	2	0	2	1	7.51	148	1	3.33	2.25526	44.4444	0.65	11.22	0.7	3.14	3.39	172.42	0.85	1.25	231	1	0	0	0	1	1	1	2	1	13
1812512	1	71	1	0	0	1	0	2	4	3	3	2	0	0	2	0	2	0	4.98	272	0.48	1.9	2.62105	143.158	3.36	4.8	0.75	1.45	0.14	87.65	0.28	0.4	80	0	1	0	0	0	1	0	0	1	13
1812352	1	56	1	0	0	0	0								2				3.65	320	0.33	1.76	2.07386	181.818	1.55	1.8	0.71	3.49	1.09	129.22	0.46	1.25	192	1	0	0	0	1	1	1	2	1	17
1812460	1	52	1	0	0	1	0	2	5	2		2	0	0	1	1	4	0	2.65	289	0.26	2.62	1.01145	110.305	115.04	12.12		166.73	1.25			1.45	98	0	1	0	0	1	1	0	1	0	60
1805004	1	66	0	0	0	0	0	1				3			2	1	4	1	6.45	586	0.32	3.6	1.79167	162.778	37.37	10.88	19.36	15.92	10	120.5	1.47	12.88	192	1	1	0	0	1	2	1	2	1	16
1812403	1	50	0	0	0	0	0	1			2				1	0			2.79	221	0.31	2.35	1.18723	94.0426	0.63	8.05		8.14	1.66			0.41	65	0	0	0	0	1	0	0	1	0	60
1812494	1	61	0	0	0	0	0	1	2		3	1	0	0	1	0	1	0	1.86	163	0.22	1.47	1.26531	110.884	1.36	6.7	0.67	1.45	3.37	99.72	0.23	3.12	53	0	0	0	0	0	0	0	0	1	49
1812380	0	63	0	0	0	1	0	2	5.5	2	4	3	1	1	1	0	4	3	3.1	432	0.47	1.46	2.12329	295.89	4.24	82.4		5.18	91.2			1.6	184	1	1	1	1	1	2	2	2	1	8
1812346	1	65	0	0	0	0	0	3	6	3	4	3	1	1	2	1	3	3	6.51	326	0.35	1.69	3.85207	192.899	0.89	10.45		1.26	0.24	76.25	1.5	1.16	232	1	0	0	0	0	1	1	1	1	19
1812465	1	65	1	0	0	1	0	1	8	2	4	3	0	1	2	0	4	0	5.51	345	0.4	1.7	3.24118	202.941	4.22	3	0.96	0.51	0.92	164.26	0.78	105.05	61	0	1	0	0	0	1	0	0	0	60
1812340	1	54	0	1	0	1	0	1	2.5		2	1	0	0	2	0	2	0	2.27	268	0.39	2.42	0.938017	110.744	0.44	0.5	0.88	0.61	1.36	46.76	0.64	1.04	26	0	0	0	0	0	0	0	0	0	60
1812592	1	61	0	0	0	1	0	1	1		4	1	0	0	2	0	1	0	2.31	181	0.44	2.16	1.06944	83.7963	0.55	4.35	0.45	1.11	0.15	42.72	0.54	0.3	212	1	0	0	0	0	1	1	1	0	60
1812638	1	49	1	1	0	0	0	3	3	1	2	2	0	0	1	1	3	1	2.08	204	0.44	2.31	0.900433	88.3117	5.45	0.45	3.33	4.81	0.15	154.59	0.64	1.45	182	1	1	0	0	1	2	1	2	0	60
1812730	0	65	0	0	0	1	0	2	4						2	0			1.86	202	0.34	1.66	1.12048	121.687	1.25	11.31		0.55	1.55			5.35	242	1	0	0	0	0	1	1	1	0	60
1812716	1	63	0	0	0	0	0	1	8	2	4	3	1	0	2	1	4	3	4.62	233	0.57	1.05	4.4	221.905	0.44	38.99		2.79	35.74			0.66	95	0	0	1	1	1	0	1	1	1	5
1812686	1	48	0	0	0	0	0	1	2			2	0	1	1		4	0	3.22	198	0.27	3.22	1	61.4907	0.45	8.55	1.18	0.66	0.45	50.11	1.3	4	26	0	0	0	0	0	0	0	0	0	60
1812673	1	52	1	0	0	0	0	1	2						2	1			4.33	220	0.26	1.45	2.98621	151.724	0.66	1.66	0.65	0.79	0.05	231	4.86	1.66	70	0	0	0	0	0	0	0	0	0	60
1812710	1	58	0	0	0	0	0	2	3	1	2	1	0	0	1	0	1	0	5.04	148	0.49	2.16	2.33333	68.5185	3.75	9.45	0.81	5.06	0.44	87.65	1.3	3.55	29	0	1	0	0	1	1	0	1	0	60
1812737	1	63	0	0	0	0	0	1	5.5		3	2	0	0	2	0	4	0	4.21	336	0.54	1.79	2.35196	187.709	1.35	8.11		0.66	2.45			1.66	150	1	0	0	0	0	1	1	1	1	37
1812835	1	66	1	0	0	0	0	1	10	2		3	0	0	1	0	4	3	2.77	345	0.24	1.69	1.63905	204.142	1.57	46.45	7.16	55.66	23.96	168.34	1.3	6.92	169	1	0	1	1	1	1	2	2	1	53
1812856	1	58	1	0	0	0	0	1	7	1	2	3	0	0	1	0	4	1	8.81	367	0.6	1.85	4.76216	198.378	1.11	13.55		2.15	2.2			0.22	212	1	0	0	0	0	1	1	1	0	60
1812806	1	55	0	0	0	0	0	3	2	1	2	1	0	0	2	0	1	0	1.85	125	0.35	2.13	0.868545	58.6854	5.93	26.31	1.11	1.43	7.29	108.43	0.16	1.25	45	0	1	1	0	0	1	0	0	0	60
1812784	1	54	1	0	0	0	0	1	1.5	1	2	1	0	0	1	0	1	1	4.61	245	0.55	1.17	3.94017	209.402	1.5	13.15		11.21	4.96			2.2	115	0	0	0	0	1	0	0	1	0	60
1812850	0	63	0	0	0	0	0	3	1.5	1	2	1	0	0	2	0	1	0	4.34	234	0.25	1.86	2.33333	125.806	0.76	16.25	0.54	1.45	4.59	180.05	1.2	0.22	102	0	0	0	0	0	0	0	0	0	60
1812818	1	67	1	0	0	0	0	2	9	2	4	3	1	1	2	0	4	2	3.2	175	0.35	1.76	1.81818	99.4318	0.05	3.66	0.84	57.42	1.32	160.61	1	5.16	61	0	0	0	0	1	0	0	1	1	44
1812928	1	66	0	0	0	0	0				4				3	0			4.06	271	0.46	1.43	2.83916	189.51	27.04	4.34		9.62	0.15			37.21	91	0	1	0	0	1	1	0	1	1	6
1812885	1	51	0	0	0	0	0	1	4	1	2	3	1	1	1	1	4	1	3.1	426	0.38	2.46	1.26016	173.171	0.15	2.5	0.51	0.84	0.21	73.57	1.3	0.2	163	1	0	0	0	0	1	1	1	0	60
1813094	1	69	1	0	0	0	0	1	3.5	3	3	2	0	1	1	1	4	0	3.37	197	0.52	2.07	1.62802	95.1691	2.4	18	10.64	1.99	2.98	185.66	0.2	2.5	75	0	1	0	0	0	1	0	0	0	60
1813156	1	62	1	0	0	0	1	3	1	1	3	2	1	0	1	1	3	0	3.99	196	0.47	1.94	2.0567	101.031	1.52	8.91	0.78	3.85	0.51	81.62	1.14	4.45	60	0	0	0	0	1	0	0	1	0	60
1813154	1	64	0	0	0	0	0	1	4		4	3	0	0	2	1	4	0	3.59	217	0.5	1.4	2.56429	155	1.42	12.54	1.83	2.32	5.45	129.89	0.46	0.62	217	1	0	0	0	0	1	1	1	0	60
1813317	0	67	0	0	0	0	0	3	4	2	4	3	1	0	1	0	3	2	4.22	235	0.4	1.52	2.77632	154.605	0.89	33.72		1	29.61			1.66	339	1	0	1	1	0	1	2	1	1	40
1813295	0	67	0	0	0	1	1	3	5			2	0	0	2	0	2	1	2.27	221	0.29	1.25	1.816	176.8	0.86	7.25	0.45	3.35	1.25	141.96	0.13	0.66	266	1	0	0	0	1	1	1	2	0	60
1813419	1	68	0	0	0	0	0	3	8						3	0			3.59	129	0.48	0.82	4.37805	157.317	10.03	10.71	0.91	1.76	0.12	282.96	4.12	35.41	2504	1	1	0	0	0	2	1	1	1	1
1813462	1	44	0	0	0	0	0	1	0.7			1	0	0	1	0	1	0	3.38	208	0.52	2.85	1.18596	72.9825	1.57	2.05	0.74	1.87	0.32	150.5	0.54	2.29	163	1	0	0	0	0	1	1	1	0	60
1813470	1	61	0	0	0	0	0	3	4	1	3	3	1	1	1	1	3	2	2.09	266	0.28	1.91	1.09424	139.267	3.16	14.22	1.73	0.87	8.44	120.5	0.2	0.83	10	0	1	0	0	0	1	0	0	0	60
1813426	1	52	0	0	0	0	0	1	5	2	4	3	1	1	1	1	4	2	5.6	304	0.7	1.66	3.37349	183.133	1.31	32	4.02	9.89	19.68	70.22	1.12	1.2	161	1	0	1	1	1	1	2	2	1	10
1813481	1	60	1	0	0	0	0	1	3	1	2	3	1	0	2	1	4	2	4.06	263	0.61	2.2	1.84545	119.545	1.63	1.2	0.68	2.1	0.13	100.39	0.12	3.75	30	0	0	0	0	0	0	0	0	0	60
1813516	1	74	0	0	0	0	0	3	3	1	3	1	0	0	2	0	1	0	3.52	145	0.37	2.25	1.56444	64.4444	1.42	25.2	3.09	5.19	8.9	58	1.3	1.6	210	1	0	0	0	1	1	1	2	0	60
1813521	1	70	0	1	0	0	0	1	6	1	3	3	1	0	1	0	3	2	3.7	257	0.46	1.75	2.11429	146.857	5.93	44.15		18.15	59.22			2.5	148	1	1	1	1	1	2	2	2	1	27
1813550	1	48	0	0	0	0	0	3	3	2	4	1	0	0	2	0	1	0	3.52	256	0.48	2.13	1.65258	120.188	2.7	6.45		0.55	2.64			2.9	147	1	1	0	0	0	2	1	1	0	60
1813592	0	60	0	0	0	0	0	1	4	2	4	3	1	1	1	0	4	3	2.26	311	0.1	2.12	1.06604	146.698	0.55	5.31	0.86	6.14	1.15	105.75	0.13	7.3	157	1	0	0	0	1	1	1	2	0	60
1813637	1	56	0	0	0	0	0	1	0.6		2	1	0	0	1	0	1	0	4.87	401	0.35	0.89	5.47191	450.562	7	1.55		72.45	0.55			3.78	421	1	1	0	0	1	2	1	2	1	5
1813654	1	70	0	0	0	0	0	1	3	2	4	3	1	0	2	0	4	3	5.79	208	0.75	2.17	2.6682	95.8525	6.83	5.13	0.79	3.15	0.15	107.1	0.13	4.58	153	1	1	0	0	1	2	1	2	1	7
1813936	0	73	0	0	0	0	0	3	6	2	4	3	1	1	2	0	3	3	3.41	244	0.55	1.85	1.84324	131.892	5.43	522.88	667.46	130.7	270.2	55.47	1.3	4.7	188	1	1	1	1	1	2	2	2	1	30
1801966	1	59	0	0	0	0	0	1		3	3	3	0	1	2	1	3	2	5.04	261	0.27	1.3	3.87692	200.769	0.54	6	0.96	19.06	0.9	127.31	1.3	5.19	162	1	0	0	0	1	1	1	2	1	26
1802011	1	57	1	0	0	0	0	1	12	3	3	3	1	0	2	0	4	3	5.83	301	0.53	0.74	7.87838	406.757	5.11	398.25	1000	250	336	480.64	5.61	2.29	488	1	1	1	1	1	2	2	2	1	13
1720050	1	53	0	0	0	0	0	2	7		4	3	1	1	1	1	4	2	6.16	316	0.66	3.31	1.86103	95.4683	2.55	17.4	2.25	4.88	4.45	69.55	0.16	0.62	155	1	1	0	0	1	2	1	2	1	50
1720094	1	59	1	0	0	0	0	3	3.5	1	2	2	0	0	1	1	3	0	4.12	220	0.47	1.93	2.13472	113.99	1.45	9.15	0.45	2.35	2.15	254.66	3.26	4.55	79	0	0	0	0	0	0	0	0	0	60
1720096	1	53	1	1	0	0	0	3	7			3	1	0	2	0	4	2	5.39	398	0.76	1.61	3.34783	247.205	0.35	8.22		45.44	2.05			0.22	392	1	0	0	0	1	1	1	2	1	17
1720078	1	53	1	0	0	0	0	1	5		4	3	1	1	2	1	4	3	4.14	287	0.55	2.2	1.88182	130.455	20.88	404.05	232.42	21.24	245.65	2146.35	85.14	2.08	288	1	1	1	1	1	2	2	2	1	25
1720082	1	58	0	0	0	0	0	3	2	2	4	2	1	0	1	1	3	0	2.85	218	0.67	3.3	0.863636	66.0606	1.05	16		1.7	5.45			0.83	69	0	0	0	0	0	0	0	0	0	60
1720193	1	68	0	0	0	0	0	1	12		4	3	1	1	2	0	4	3	1.99	190	0.4	1.81	1.09945	104.972	60.16	8.75	0.84	157.89	0.24	84.3	0.13	2.8	163	1	1	0	0	1	2	1	2	1	4
1720179	1	50	0	0	0	0	0	1	5	1	2	3	1	0	2	1	4	3	5.74	265	0.37	1.36	4.22059	194.853	104.82	7.62	0.78	90.04	1.66	63.55	0.13	0.22	377	1	1	0	0	1	2	1	2	1	18
1720192	1	73	1	0	0	0	0	3	2.5	3	3	2	1	1	1	0	4	0	4.63	181	0.29	1.82	2.54396	99.4505	0.66	9.45	0.88	0.59	3.56	68.21	1.6	4.35	79	0	0	0	0	0	0	0	0	1	7
1720162	1	46	0	0	0	0	0	1	5.5	2	4	3	0	0	2	0	4	2	4.62	237	0.41	2.78	1.66187	85.2518	2.45	16.74		0.53	10.45			3.54	17	0	1	0	1	0	1	1	0	0	60
1720114	1	63	1	1	0	0	0	1	5		2	2	0	0	2	1	3	0	6.67	351	0.77	1.93	3.45596	181.865	4.11	4.8	3.97	1.91	9.94	93.67	0.13	2.5	183	1	1	0	0	0	2	1	1	0	60
1720242	1	63	1	0	0	0	0	3	4.5		4	1	1	0	1	0	2	0	3.16	195	0.34	3.18	0.993711	61.3208	0.55	12.25	1.27	0.53	5.74	90.34	0.13	4.58	188	1	0	0	0	0	1	1	1	0	60
1720177	1	63	1	1	0	1	0	1	1		3	2	1	0	1	1	1	2	3.6	213	0.19	1.5	2.4	142	0.42	7.1	0.75	3.75	2.58	163.76	0.13	26.3	98	0	0	0	0	1	0	0	1	0	60
1720315	1	62	0	0	0	0	0	3	4.5		3	3	1	1	2	1	4	2	8.39	403	0.84	2.68	3.1306	150.373	3.15	14.66	1.45	0.85	4.08	121.9	0.66	4.35	417	1	1	0	0	0	2	1	1	1	2
1720285	0	54	0	0	0	0	0	3	7		4		0	0	1	0		1	2.99	229	0.25	1.92	1.55729	119.271	0.45	14.66	1.68	0.69	11.55	99.72	0.13	3.45	244	1	0	0	1	0	1	2	1	0	60
1720388	1	51	0	0	0	0	0	1	5		2	3	0	0	2	0	4	0	3.49	218	0.65	1.71	2.04094	127.485	0.05	4.62	0.85	0.96	0.65	266.67	4.16	1.05	340	1	0	0	0	0	1	1	1	1	14
1720347	0	49	0	0	0	0	0	3	3		4	1	0	0	1	0	1	0	1.84	212	0.19	1.57	1.17197	135.032	0.15	6.15		0.99	0.66			0.45	73	0	0	0	0	0	0	0	0	0	60
1720458	1	65	0	0	0	1	0	1	2.5			1	0	0	1	0	1	0	3.19	300	0.89	2.1	1.51905	142.857	0.15	4.15		0.55	0.63			2.08	30	0	0	0	0	0	0	0	0	0	60
1720518	1	63	0	1	0	1	0	1	2		3	1	0	0	1	0	2	0	4.08	206	0.31	2.04	2	100.98	1.3	10.55		0.65	5.69			1.25	208	1	0	0	0	0	1	1	1	0	60
1707511	1	34	0	0	0	0	0	1							2	1		0	3.02	327	0.37	1.38	2.18841	236.957	0.45	10.35	0.95	5.15	0.25	37.37	0.16	3.2	99	0	0	0	0	1	0	0	1	0	60
1720511	1	82	1	1	0	1	1	1	7.5		2	3	0	0	2	0	4	2	2.6	269	0.34	1.97	1.3198	136.548	1	422.09		1.5	307.67			1.45	3540	1	0	1	1	0	1	2	1	1	1
1720562	1	67	1	1	0	0	0	1			3	1	1	1	2	0	2	0	5.22	284	0.47	2.85	1.83158	99.6491	0.36	7.55	0.04	2.55	2.25	229.98	3.26	3.55	8	0	0	0	0	0	0	0	0	0	60
1720558	1	71	0	0	0	0	0	2	8		4	3	0	0	2	0	4	3	4.55	281	0.73	1.42	3.20423	197.887	27.55	409.55	1000	30.28	294.11	72.25	0.13	0.22	2824	1	1	1	1	1	2	2	2	1	2
1720547	1	57	0	0	0	1	0	2	7		4	3	1	1	2	1	3	3	4.49	278	0.53	2.26	1.98673	123.009	1.15	0.55		0.97	1.15			1.55	65	0	0	0	0	0	0	0	0	1	42
1720636	1	76	0	0	0	0	1	2	7.5		4	3	1	0	1	0	4	3	3.18	215	0.47	1.4	2.27143	153.571	1.45	1.55	0.6	61.77	0.55	153.05	0.13	0.83	90	0	0	0	0	1	0	0	1	1	13
1720768	1	69	0	0	0	0	0	3	10	2	4	2	0	0	2	0	2	1	4.41	443	0.44	1.8	2.45	246.111	0.45	4.28		0.92	0.44			0.22	104	0	0	0	0	0	0	0	0	1	36
1720788	1	64	0	0	0	0	0	1	4	3	3	3	0	0	2	1	4	1	3.59	181	0.43	2.08	1.72596	87.0192	1.47	46.45	2.16	0.56	13	151.53	0.13	1.6	96	0	0	1	1	0	0	1	0	0	60
1720807	1	31	0	0	0	0	0	3	9.5		4	3	0	1	1	0	4	3	2.5	285	0.27	1.4	1.78571	203.571	0.15	6.44		0.78	2.9			4.34	124	1	0	0	0	0	1	1	1	1	13
1720703	1	65	0	0	0	0	0	1	4.5		4	3	0	1	1	0	4	3	4.84	330	0.45	2.77	1.74729	119.134	0.77	35.66		8.67	7.1			1.66	86	0	0	1	0	1	0	0	1	1	22
1720697	1	67	0	0	0	0	0	3	1	3	3	1	0	0	2	0	2	0	3.97	286	0.48	1.95	2.0359	146.667	1.68	14.45	2.05	0.64	6.65	36.04	0.13	3.54	262	1	0	0	0	0	1	1	1	0	60
1720951	1	63	1	1	0	0	0	2	4		4	2	0	1	1	0	4	0	3.79	196	0.48	1.98	1.91414	98.9899	5.15	4.45	0.65	0.45	0.11	70.89	0.13	3.33	126	1	1	0	0	0	2	1	1	0	60
1720921	1	55	1	0	0	0	0	1	6	3	3		1	0	2	1	4		4.54	219	0.42	2.55	1.78039	85.8824	2.35	82	16.52	2.35	21	66.87	0.13	2.26	52	0	1	1	1	0	1	1	0	0	60
1721029	1	45	1	1	0	0	0	1	2	2	4	1	0	0	2	0	1	0	4.97	279	0.61	1.57	3.16561	177.707	0.64	25.55	0.55	1.05	6.45	198.4	0.13	7.35	43	0	0	0	0	0	0	0	0	0	60
1721032	1	32	1	0	0	0	0	3	3		4	2	0	0	2	0	4	0	3.2	359	0.18	2.25	1.42222	159.556	0.47	4.66	0.55	0.15	3.55	62.85	0.16	0.45	107	0	0	0	0	0	0	0	0	0	60
1720952	1	61	0	0	0	1	0	1	7		4	3	1	1	1	0	4	0	4.07	230	0.35	1.95	2.08718	117.949	1.55	7.45	12.02	1.97	1.35	111.12	0.13	2.99	68	0	0	0	0	0	0	0	0	0	60
1721036	1	64	0	0	0	0	1	1	6		4	3	1	1	2	1	4	3	3.59	157	0.36	1.75	2.05143	89.7143	0.45	8.45	0.88	1.28	4.25	120.5	1.12	2.65	74	0	0	0	0	0	0	0	0	0	60
1720997	1	67	0	0	0	0	0	1	2.5		2	1	0	0	1	0	1	0	3.84	264	0.36	1.4	2.74286	188.571	0.45	2.66	0.55	1.15	0.65	32.68	0.13	1.62	97	0	0	0	0	0	0	0	0	0	60
1721005	1	63	1	0	0	1	0	1	8		2	3	0	1	1	0	4	2	3.47	254	0.46	1.73	2.00578	146.821	26.99	427.88	229.55	7.21	326.55	80.95	0.13	4.35	132	1	1	1	1	1	2	2	2	1	5
1721138	1	65	1	0	0	0	0	1	4		2	1	0	0	1	0	1	0	2.54	260	0.38	2.22	1.14414	117.117	2.91	16.22		0.8	5.25			2.05	185	1	1	0	0	0	2	1	1	0	60
1721114	0	64	0	0	0	1	0	1	5		3	3	1	1	2	0	4	1	6.19	254	0.38	1.09	5.6789	233.028	4.88	15.66	0.87	0.52	6.66	79.55	0.13	2.08	1034	1	1	0	0	0	2	1	1	1	6
1721186	1	48	1	1	0	0	0	1	2	3	3	3	1	1	2	1	4	2	4.21	169	0.23	1.48	2.84459	114.189	0.7	2.35	0.55	1.3	0.45	97.45	0.13	2.5	87	0	0	0	0	0	0	0	0	0	60
1721293	0	59	0	0	0	0	0	3	5		4	3	1	1	2	1	4	3	5.08	262	0.25	0.75	6.77333	349.333	0.42	5.45		9.83	0.15			1.66	1125	1	0	0	0	1	1	1	2	1	6
1721469	1	66	0	0	0	0	0	2	7		4	3	1	0	2	0	4	3	4.04	411	0.48	1.25	3.232	328.8	0.55	22.37	0.88	0.64	1.72	56.14	0.16	0.55	341	1	0	0	0	0	1	1	1	1	24
1721501	0	52	0	0	1	0	0	3	4		2	1	0	0	2	0	1	0	4.59	356	0.36	2.86	1.6049	124.476	3.5	2.05		5.12	0.16			0.44	28	0	1	0	0	1	1	0	1	0	60
1721486	0	48	0	0	0	1	0	3			4				3	0			5.15	204	0.27	1.39	3.70504	146.763	0.42	17.77		250	6.03			0.62	1129	1	0	0	0	1	1	1	2	1	3
1721373	1	64	0	0	0	0	0	1	5		3	3	1	1	1	0	4	3	4.81	190	0.44	2.68	1.79478	70.8955	0.64	25.22		0.55	10.46			0.22	137	1	0	0	1	0	1	2	1	1	16
1721567	1	63	0	0	0	0	0								1	0			2.97	173	0.52	1.23	2.41463	140.65	5.45	0.25		47.15	0.15			5.35	85	0	1	0	0	1	1	0	1	0	60
1721592	1	50	1	0	0	0	0	3	6		4	3	1	1	1	0	4	0	3.18	299	0.58	1.66	1.91566	180.12	0.14	5.66	0.77	0.53	2.45	34.66	0.13	1.25	1150	1	0	0	0	0	1	1	1	0	60
1721612	1	65	0	0	0	0	0	2	5		4	3	0	0	2	0	4	0	3.66	477	0.25	1.53	2.39216	311.765	0.15	9.42	0.74	2.84	2.15	26.47	0.13	0.62	306	1	0	0	0	1	1	1	2	0	60
1721601	1	71	0	0	0	0	0	1	2						2	0		0	3.01	388	0.54	3.7	0.813514	104.865	0.15	11.65	0.7	0.84	1.45	24.11	0.16	1.45	195	1	0	0	0	0	1	1	1	0	60
1721508	1	57	0	0	0	0	0	1	5.5		4	3	0	0	1	1	4	0	5.65	286	0.43	2.21	2.55656	129.412	0.75	14.45	0.52	0.98	2.25			3.54	65	0	0	0	0	0	0	0	0	0	60
1721560	1	68	1	0	0	0	0	1	4.2		3	1	0	0	1	0	1	0	2.49	109	0.28	1.34	1.85821	81.3433	0.64	30.6		1.81	13.3			1.66	191	1	0	1	1	0	1	2	1	0	60
1721532	1	71	0	0	0	0	0	1	5.54		3	3	0	0	2	1	4	0	3.37	436	0.45	1.74	1.93678	250.575	0.21	31.81	0.75	59.67	8.45	26.47	0.13	4.15	361	1	0	1	0	1	1	1	2	0	60
1721504	1	53	1	0	0	1	0	1	2.2	1	3	2	0	1	2	0	2	1	3.82	172	0.32	2.35	1.62553	73.1915	1.15	8.82	0.66	14	4.55	65.53	0.13	1.45	50	0	0	0	0	1	0	0	1	0	60
1721505	1	59	1	0	0	0	0	1	1.5		2	1	0	0	1	0	1	0	2.44	290	0.21	1.86	1.31183	155.914	1.15	11.82	0.66	3.55	9.15			0.62	551	1	0	0	0	1	1	1	2	0	60
1721584	1	57	1	0	0	0	0	3	5		3	3	0	0	1	1	3	2	3.9	165	0.34	1.4	2.78571	117.857	99.41	8.45	0.53	38.32	0.05	162.22	0.16	1.2	269	1	1	0	0	1	2	1	2	1	26
1721658	1	47	1	0	0	0	0	3	4.5	1	2	2	0	0	1	1	4	0	4.48	240	0.44	1.75	2.56	137.143	1.92	7.45		19.66	0.55			0.45	46	0	0	0	0	1	0	0	1	0	60
1721695	1	48	0	0	0	0	0	1	5		2	3	1	1	1	1	4	1	7.2	214	0.67	3.1	2.32258	69.0323	25.3	83.65		5.15	73.45			1.22	107	0	1	1	1	1	1	1	1	1	21
1721837	1	66	0	0	0	0	0	3	1.2		4	3	0	0	2	1	4	3	2.09	169	0.22	0.84	2.4881	201.19	28.45	24.14	3.45	6.23	2.93	198.66	0.13	1.25	110	0	1	0	0	1	1	0	1	1	26
1622737	1	42	1	1	0	0	0	1	3		2	3	0	0	2	1	4	3	3.81	156	0.38	2.47	1.54251	63.1579	1.8	288.62	32.02	1.51	205.49	236.62	3.94	6.34	175	1	0	1	1	0	1	2	1	0	60
1721763	1	73	0	0	0	0	0	1	7.7		2	3	1	0	1	0	4	3	4.62	331	0.64	3.03	1.52475	109.241	115.25	71.49	12.16	9.45	50.3	140	0.11	2.26	119	0	1	1	1	1	1	1	1	1	14
1721810	1	65	1	1	0	0	0	1	4		2	2	1	1	2	0	3	1	3.06	248	0.42	1.54	1.98701	161.039	38.32	12.51				64.85	0.13		23	0								1	16
1721907	1	71	0	0	0	0	0	2	10		4	3	1	0	1	1	4	3	1.67	233	0.22	0.85	1.96471	274.118	28.33	357.11		28.12	313.68			2.29	94	0	1	1	1	1	1	1	1	1	3
1721890	1	61	1	1	0	0	0	2	5.5		2	3	0	0	1	0	4	2	2.59	259	0.16	1.15	2.25217	225.217	3.83	434.8	287.52	4.64	323.14	21.76	0.58	3.75	4873	1	1	1	1	1	2	2	2	1	19
1721865	0	74	1	0	0	0	0	3	2			1	0	0	2	1	1	1	3.33	326	0.41	1.35	2.46667	241.481	9.65	27.94	2.25	5.32	11.32	233.55	2.45	60500	798	1	1	1	1	1	2	2	2	1	7
1721913	1	42	0	0	0	0	0	3	3		4	2	0	0	1	0	1	3	4.13	299	0.35	2.56	1.61328	116.797	0.42	9.42	0.81	0.52	5.17	68.88	0.92	4.79	50	0	0	0	0	0	0	0	0	0	60
1721914	1	47	0	0	0	0	0	2				4	1	1	3	0	4	3	5.36	389	0.57	1.82	2.94505	213.736	0.07	17.82	1.74	0.59	2.52	60.16	0.22	0.83	486	1	0	0	0	0	1	1	1	1	1
1721915	1	67	0	0	0	0	1	1	6			3			1	1	4	2	3.53	237	0.46	1.17	3.01709	202.564	0.18	4.37		0.75	0.05			5.1	101	0	0	0	0	0	0	0	0	1	13
1722048	0	63	0	0	1	1	0	1	6		2	2	0	0	2	0	3	1	3.19	357	0.33	1.66	1.92169	215.06	0.34	7.25	0.66	0.77	1.45	47.43	0.1	2.7	149	1	0	0	0	0	1	1	1	0	60
1721953	1	65	0	0	0	0	0		5		3	2	0	1	2	0	3	0	3.03	387	0.33	1.31	2.31298	295.42	0.65	10.25		0.97	1.15			0.45	144	1	0	0	0	0	1	1	1	0	60
1722081	1	57	0	0	0	0	0	1	8			3	1	0	2	1	4	1	4.48	283	0.3	1.55	2.89032	182.581	0.65	5.05	0.91	0.88	2.65	70.89	0.13	8.44	81	0	0	0	0	0	0	0	0	1	20
1721957	1	69	0	0	0	1	0	1	3.5	1	2	3	1	0	2	1	4	2	3.14	320	0.4	1.74	1.8046	183.908	2.35	15.45	0.54	23.36	6.15	72.91	0.13	11.55	107	0	1	0	0	1	1	0	1	0	60
1721924	1	63	0	0	0	0	0	1	5	3	3	3	0	0	2	1	4	2	3.91	384	0.43	1.27	3.07874	302.362	0.79	6.08	0.54	0.88	1.03	30	1.63	1.66	316	1	0	0	0	0	1	1	1	0	60
1722006	1	72	1	0	0	0	0	3			2				1	0			2.45	206	0.25	1.97	1.24365	104.569	1.52	23.45	1.45	0.67	10.66	24.71	0.13	3.15	112	0	0	0	1	0	0	1	0	1	7
1714876	1	46	0	0	0	0	0	3	4		3	3	1	0	2	1	4	3	5.32	194	0.44	1.65	3.22424	117.576	114.66	14.66	3.55	16.01	10.4	106.45	0.32	1.66	117	0	1	0	1	1	1	1	1	1	38
1721958	1	50	1	0	0	0	0	3	6		4	3	1	0	1	1	4	2	3.58	211	0.37	1.41	2.53901	149.645	2.15	35.55	6.02	0.94	11.45	129.22	0.13	1.15	62	0	0	1	1	0	0	1	0	0	60
1722135	1	53	0	0	0	0	0	1	3.5		3	3	1	1	1	0	4	3	1.87	154	0.26	1.46	1.28082	105.479	9.55	49.55	3.55	0.65	21.66	196.36	0.13	0.22	41	0	1	1	1	0	1	1	0	1	40
1722097	1	53	1	0	0	0	0	3	2	3	4	1	0	0	2	0	2	0	5.25	365	0.39	1.87	2.80749	195.187	0.25	12.25		0.5	2.15			6.55	181	1	0	0	0	0	1	1	1	0	60
1722098	1	42	1	1	0	0	0	3	7.5		3	3	0	0	2	0	4	3	6.19	326	0.86	1.28	4.83594	254.688	3.25	2.15	0.55	0.66	0.25	137.93	0.13	2.55	145	1	1	0	0	0	2	1	1	0	60
1722107	1	67	0	0	0	1	0	1	2.5		4	3	1	0	2	1	4	0	1.69	175	0.19	1.76	0.960227	99.4318	0.55	13.45	0.65	1.03	1.45	303.86	4.26	3.95	117	0	0	0	0	0	0	0	0	0	60
1722155	1	46	1	0	0	0	0	3	4		4	3	1	1	2	1	4	1	3.68	305	0.42	2.06	1.78641	148.058	0.65	4.6	0.55	0.75	0.43	82.29	0.13	3.15	30	0	0	0	0	0	0	0	0	1	10
1722203	0	65	0	0	0	0	0	2	1	3	4	1	0	0	1	0	1	1	2.46	206	0.2	2.41	1.02075	85.4772	0.7	0.61	0.84	0.81	1.37	62.84	0.1	1.25	345	1	0	0	0	0	1	1	1	0	60
1722230	1	51	1	0	0	0	0	2	5		3	3	1	1	2	1	3	3	5.23	234	0.37	1.41	3.70922	165.957	12.24	400.72	326.48	5.67	341.17	18.71	0.13	1.66	147	1	1	1	1	1	2	2	2	1	33
1724695	1	70	0	0	0	0	0	2	5	1	2	1	0	1	2	0	2	0	4.93	505	0.38	1.92	2.56771	263.021	0.89	385	121.3	0.54	307	35.35	0.1	6.35	297	1	0	1	1	0	1	2	1	0	60
1724891	0	40	0	0	0	0	0	3	20	2	4	3	1	1	2	1	4	3	2.11	263	0.16	1.24	1.70161	212.097	0.78	288.2	233.86	10	62.59	76.25	0.16	5.19	216	1	0	1	1	1	1	2	2	1	20
1724876	1	44	0	0	0	0	0	1	9	2	4	3	1	1	2	1	4	1	9.92	548	0.91	2.33	4.25751	235.193	6.11	166.78	55.45	48.56	159.66	121.84	0.16	297.7	42	0	1	1	1	1	1	1	1	0	60
1724822	1	67	0	0	0	0	0	1	8	3	3	3	1	1	2	0	4	3	5.74	288	0.51	2.04	2.81373	141.176	10.04	0.6		10.21	0.11			7.66	558	1	1	0	0	1	2	1	2	0	60
1724809	0	55	0	0	0	0	0	2	8	3	4	3	1	0	2	1	3	3	3.98	455	0.45	1.7	2.34118	267.647	1.19	13.88		17.58	8.16			38.28	216	1	0	0	0	1	1	1	2	1	21
1724861	1	57	0	0	1	0	0	2	3	2	4	3	1	1	2	1	4	3	3.17	126	0.23	0.96	3.30208	131.25	0.25	16.71		5.45	4.3			2.1	92	0	0	0	0	1	0	0	1	1	47
1724841	0	51	0	0	0	0	0	1	5	3	3	3	0	0	1	1	4	3	5.13	416	0.49	2.37	2.16456	175.527	43.37	17.15	1.27	8	9.54	107.05	0.13	1.45	166	1	1	0	0	1	2	1	2	0	60
1724918	0	63	0	0	0	0	0	3	0.7			2	0	0	1	0	2	1	3.89	213	0.29	1.98	1.96465	107.576	0.34	7.45		1.38	4.71			3.54	207	1	0	0	0	0	1	1	1	1	1
1724802	1	54	0	0	0	1	0	1	3		4	1	0	0	2		2	0	4.41	291	0.5	1.82	2.42308	159.89	1.52	9.05		0.75	3.69			4.34	60	0	0	0	0	0	0	0	0	0	60
1724821	1	64	0	0	0	0	0	3	3		4				3	1			3.17	219	0.33	1.37	2.31387	159.854	20.5	266.42		250	300.12			4.16	2043	1	1	1	1	1	2	2	2	1	8
1717636	1	60	0	0	0	1	0	3	3		2	3	0	0	2	1	3	2	1.53	197	0.5	2.02	0.757426	97.5248	2.66	24.15	1.66	4.66	1.66	206.55	3.25		127	1	1	0	0	1	2	1	2	1	37
1720993	1	69	1	0	0	0	0	3	5			3	0	0	2	0	4	3	2.97	167	0.41	1.92	1.54688	86.9792	3.6	173.25	42.51	5.74	71.5	52.12	0.1	1.15	241	1	1	1	1	1	2	2	2	1	15
1725097	1	26	0	0	0	0	0	3	5.5		4	3	1	0	1	1	3	2	3.74	366	0.32	2.22	1.68468	164.865	0.65	4.66		4.66	1.45			2.5	70	0	0	0	0	1	0	0	1	0	60
1725086	1	60	0	0	0	0	0	2	5	3	3	3	0	0	2	0	4	2	2.5	149	0.31	1.2	2.08333	124.167	2.45	20.5	1.15	18.73	3.77	64.15	0.13	1.66	26	0	1	0	0	1	1	0	1	0	60
1725244	1	49	1	0	0	1	0	3	15			1	0	0	2	0	1	0	3.24	287	0.16	2.29	1.41485	125.328	0.45	6	0.52	2.77	0.34	703	8.16	0.65	195	1	0	0	0	1	1	1	2	0	60
1725269	1	69	1	0	0	0	1	1	2.5	2	4	3	0	0	1	0	4	0	3.05	241	0.43	1.11	2.74775	217.117	25.81	19.25	4.45	1.33	4.45			7.11	30	0	1	0	0	0	1	0	0	1	33
1725410	0	68	0	0	0	1	0	3	6.5	2	4	3	1	1	1	0	3	2	1.69	142	0.36	1.42	1.19014	100	0.92	19.2	1.18	0.91	1.55	190.25	1.3	4.37	163	1	0	0	0	0	1	1	1	1	14
1725385	1	58	0	0	0	0	0	1	6		4	3	1	1	2	1	3	3	3	276	0.31	1.87	1.60428	147.594	0.44	8.15	0.65	5.42	2.98	46.15	0.13	2.66	19	0	0	0	0	1	0	0	1	1	12
1725505	0	68	0	0	0	0	0	1	3		4	3	0	1	2	0	4	0	3.32	314	0.31	1.28	2.59375	245.312	0.57	22.54	1.11	0.86	4.19	149.33	1.3	0.62	158	1	0	0	0	0	1	1	1	0	60
1725399	1	65	0	0	0	0	0	1	6		2	3	0	0	1	0	3	2	4.33	506	0.32	1.42	3.0493	356.338	0.71	5.48		4.97	1.5			3.54	50	0	0	0	0	1	0	0	1	0	60
1725342	1	61	1	0	0	0	0	1	1.5		2	1	1	0	1	0	2	0	5.07	153	0.75	2.05	2.47317	74.6341	3.08	11.14	0.75	5.56	0.4	164.27	0.13	4.58	68	0	1	0	0	1	1	0	1	0	60
1725523	1	56	0	1	0	0	0	1	4	1	2	2	0	0	2	1	3	0	4.45	258	0.44	1.53	2.9085	168.627	58.94	6.51	0.81	1.55	2.8	215.21	3.18	58.99	45	0	1	0	0	0	1	0	0	0	60
1725557	1	56	0	0	0	0	0	2	5.4						1	0			4.02	275	0.3	2.23	1.80269	123.318	0.39	6.08	0.5	2.32	0.51	70.89	0.11	6.53	50	0	0	0	0	0	0	0	0	0	60
1725642	1	51	1	0	0	1	0	1	5.5		4	3	0	0	2	1	4	2	4.44	260	0.45	2.18	2.0367	119.266	1.63	22.88	3.11	1.9	10.23	194.83	1.13	1.6	68	0	0	0	1	0	0	1	0	1	32
1725627	1	66	0	0	0	1	0	1	7		2	3	0	0	1	0	4	0	12.76	359	0.51	1.06	12.0377	338.679	0.6	2.31	0.7	1.38	1.3	52.12	0.13	5.38	107	0	0	0	0	0	0	0	0	0	60
1725587	0	74	0	0	0	1	0	1	7.6	3	4	3	1	1	2	0	4	2	2.63	172	0.5	0.93	2.82796	184.946	2	14.05	1.29	6.98	6.95	187.19	1.31	2.91	79	0	0	0	0	1	0	0	1	0	60
1725730	1	45	1	0	0	0	0	3	6			3	1	1	1	1	4	3	4.36	288	0.51	1.5	2.90667	192	1.36	24.66		13.6	9.45			64.9	74	0	0	0	0	1	0	0	1	1	12
1725699	0	75	0	0	0	1	0	3	3		4	3	0	0	3	0	4	2	4.09	291	0.56	0.38	10.7632	765.789	0.57	26.35	3.32	0.55	7.45	46.14	0.13	0.2	2336	1	0	1	0	0	1	1	1	1	29
1725756	1	57	1	0	0	0	0	2	5	2	4	3	1	1	1	0	4	3	5.27	358	0.73	2.62	2.01145	136.641	1.34	4.5	0.5	7.6	1.25	92.33	0.13	2.99	107	0	0	0	0	1	0	0	1	1	26
1725658	1	71	1	0	1	1	1	1	7	3	3	3	1	1	2	0	4	3	4.8	154	0.22	0.97	4.94845	158.763	18.03	126.48	28.66	16	114.54	47.45	0.16	7.33	92	0	1	1	1	1	1	1	1	1	1
1725719	0	56	0	0	0	0	0	3	5		4	2	0	1	1	1	4	0	2.18	251	0.16	1.09	2	230.275	0.63	1.22	0.55	1.15	1.66	51.45	0.13	1.45	192	1	0	0	0	0	1	1	1	1	8
1725693	1	53	0	0	0	0	0	1	6	1	2	3	1	1	2	1	4	1	1.05	210	0.23	0.42	2.5	500	0.18	10.55	0.65	3.55	2.55	225.45	3.18	0.6	45	0	0	0	0	1	0	0	1	0	60
1725830	1	60	1	0	0	0	0	1	2	1	2	1	0	0	2	0	2	0	5.67	231	0.39	1.59	3.56604	145.283	2.65	8.14	0.72	5.66	1.66	443	6.15	5.66	155	1	1	0	0	1	2	1	2	0	60
1725805	1	48	1	0	1	0	0	1	3		3	2	0	0	2	0	3	0	4.62	600	0.63	3	1.54	200	2.15	1.22	0.66	1.65	2	55.45	0.13	0.62	64	0	0	0	0	0	0	0	0	0	60
1725841	1	59	1	0	0	0	0	3	8		2	2	1	0	2	1	3	0	4.37	293	0.2	1.61	2.71429	181.988	8	1.66		4.35	6.15			4.45	86	0	1	0	0	1	1	0	1	1	26
1725836	1	57	0	0	0	0	0	1	4		4	3	1	0	2	0	4	1	2.16	245	0.24	1.43	1.51049	171.329	1.15	101.15	25.45	2.65	81.11	162.2	0.13	1.8	30	0	0	1	1	1	0	1	1	0	60
1725759	0	69	0	0	0	0	0	2	3	2		2	0	0	2	0	3	0	8.24	96	0.5	0.7	11.7714	137.143	0.25	13.15	1.35	71.55	0.25	89.66	0.13	2.25	160	1	0	0	0	1	1	1	2	0	60
1725776	1	68	0	0	0	0	0	3	1.5		2	2	0	0	1	0	2	2	3.18	305	0.37	2.67	1.19101	114.232	3.15	22.45	2.45	2.15	2.41	114.45	0.3	3.33	30	0	1	0	0	0	1	0	0	0	60
1725762	1	72	0	0	0	0	0	1	2	1	2	3	0	0	2	0	4	0	3.94	253	0.5	1.62	2.4321	156.173	1.2	42	5	7.45	17.45	41.35	0.16	5.33	126	1	0	1	1	1	1	2	2	1	56
1719834	1	63	0	0	0	0	0	3	3	3	3	3	1	0	2	1	2	3	0.97	149	0.49	2.26	0.429204	65.9292	5.68	48.24	1.22	0.55	24.99	232.52	3.18	34.51	104	0	1	1	1	0	1	1	0	1	23
1725873	1	71	0	0	0	0	0	2							3	0			2.74	391	0.29	1.09	2.51376	358.716	1	29.5	1.55	85.31	14.45	56.55	0.13	1.55	254	1	0	1	1	1	1	2	2	1	2
1725879	1	70	1	0	0	0	0	1	4	3	3	3	1	1	1	0	4	1	3.98	176	0.28	1.58	2.51899	111.392	1.45	399.55	782.65	8.15	283.35	84.35	0.15	2.25	171	1	0	1	1	1	1	2	2	1	35
1725875	0	44	0	0	0	0	0	3	5	3	3	3	1	1	2	1	4	3	4.93	253	0.39	1.71	2.88304	147.953	0.45	171.84	130.16	1.35	52.9	133.91	0.03	1.45	104	0	0	1	1	0	0	1	0	1	13
1726000	1	71	0	0	1	0	1	1	3	1	2	3	0	1	1	1	4	3	3.36	143	0.32	1.93	1.74093	74.0933	2.63	337	58.45	2.55	164.06	235.59	3.15	6.53	115	0	1	1	1	0	1	1	0	0	60
1726133	1	61	0	1	0	0	0	2	9	2		3	1	1	2	1	3	3	4.38	189	0.37	1.98	2.21212	95.4545	5.05	7.15	0.45	117	4.36	91	0.19	3.75	99	0	1	0	0	1	1	0	1	1	17
1726101	1	64	0	1	0	1	0	2	7	2	4	3	1	1	2	1	4	3	3.37	260	0.37	1.5	2.24667	173.333	2	7.55		4.59	4.66			5.45	483	1	0	0	0	1	1	1	2	1	9
1726015	1	36	0	0	0	0	0	2	1	2	4	3	0	1	2	1	3	3	3.38	284	0.41	2.34	1.44444	121.368	0.92	14.05		1.65	3.75			0.41	32	0	0	0	0	0	0	0	0	1	12
1725988	0	72	0	0	0	1	0	1	4	1	3	3	0	0	2	0	4	0	3.1	281	0.42	2.2	1.40909	127.727	1.55	18.65	0.55	0.71	6.14	83.66	1.03	1.87	99	0	0	0	0	0	0	0	0	0	60
1725950	1	57	1	0	0	0	0	1	4	2	4	3	1	0	1	0	4	3	4.13	144	0.43	2.53	1.63241	56.917	5.9	163.8		1.01	253.19			2.05	30	0	1	1	1	0	1	1	0	1	19
1726233	1	51	0	0	0	0	0	1	6		4	3	0	0	2	1	4	2	2.48	354	0.43	2.19	1.13242	161.644	0.78	8.55		2.15	1.78			2.29	38	0	0	0	0	0	0	0	0	0	60
1726160	1	54	1	0	0	1	0	1	2		2	1	0	0	1	0	2	0	6.06	198	0.58	2.17	2.79263	91.2442	1.81	17.15		4.11	1.55			3.45	40	0	0	0	0	1	0	0	1	0	60
1726211	0	76	0	0	0	0	0	1	1.5		4	2	1	0	2	0	2	1	5.48	242	0.41	2.31	2.37229	104.762	0.16	9.45	0.88	2.63	0.52	42.45	0.16	1.25	779	1	0	0	0	1	1	1	2	0	60
1726235	1	47	0	0	0	0	0	2	2		3	3	0	0	2	0	1	0	3.81	190	0.38	2.05	1.85854	92.6829	1.74	15.45	0.55	1.8	3.3	18.82	0.16	5.35	34	0	0	0	0	0	0	0	0	0	60
1726142	1	67	0	0	0	0	1	1	3	1	2	3	1	1	1	1	3	1	3.67	202	0.43	1.51	2.43046	133.775	1.05	174.89	13.48	1.66	121.18	21.55	0.13	6.73	53	0	0	1	1	0	0	1	0	0	60
1726330	1	72	0	0	0	1	0	1	4	3	3	3	1	1	2	0	4	2	3.72	182	0.41	2.25	1.65333	80.8889	1.36	244.91	84.39	16.17	169.18	117.82	0.79	1.25	648	1	0	1	1	1	1	2	2	1	26
1726388	1	47	1	0	0	0	0	3	5		2	2	0	0	2	1	3	1	4.8	233	0.39	2.39	2.00837	97.4895	4	17.4	1.27	1.5	6.95	228.45	2.36	3.12	30	0	1	0	0	0	1	0	0	0	60
1726456	1	43	0	0	0	0	0	3	7	2	4	3	1	1	2	1	3	2	4.16	275	0.45	2.08	2	132.212	2.45	12.15	0.65	140.99	0.45	65.45	0.16	8.65	67	0	1	0	0	1	1	0	1	0	60
1726454	1	62	0	0	0	0	0	3	4	3	3	2	0	1	1	0	3	0	2.51	178	0.62	1.73	1.45087	102.89	1.07	14.45		0.5	11.1			4.16	601	1	0	0	1	0	1	2	1	1	26
1726422	1	66	1	0	0	0	0	2	6	3	3	3	1	1	1	0	3	2	2.17	176	0.25	1.44	1.50694	122.222	3.35	70.85	7.4	1.66	10.15	105.75	0.13	2.08	53	0	1	1	1	0	1	1	0	1	11
1726432	1	64	0	1	0	0	0	1	4.5	3	4	3	1	1	2	0	4	1	5.02	297	0.69	2.78	1.80576	106.835	0.45	14.65		30.75	4.7			2.45	32	0	0	0	0	1	0	0	1	1	26
1726549	0	64	0	0	0	0	0	3			2	1	0	0	1	0	1	0	2.15	234	0.26	1.11	1.93694	210.811	0.1	11.57	0.53	5.07	3.5	46.09	0.13	3.95	139	1	0	0	0	1	1	1	2	0	60
1726591	1	62	0	0	0	1	0	2	4	1	2	3	1	1	2	1	4	1	4.77	246	0.47	1.94	2.45876	126.804	0.35	19.36	1.31	4.16	5.46	94.36	0.1	8.65	6	0	0	0	0	1	0	0	1	1	52
1726506	1	64	1	0	1	0	0	1	1	1	2	2	0	0	2	0	2	1	3.01	174	0.29	1.46	2.06164	119.178	0.73	6.4	0.45	0.84	0.46	25.6	0.13	3.3	67	0	0	0	0	0	0	0	0	1	11
1726576	1	64	0	0	0	0	0	1	2		3	1	0	0	1	0	2	0	5.55	202	0.47	1.76	3.15341	114.773	0.65	16.22		15.12	1.09			1.45	18	0	0	0	0	1	0	0	1	0	60
1726653	0	31	0	0	0	0	0	3	4.5	2	4	3	1	1	1	1	4	3	3.45	412	0.35	1.36	2.53676	302.941	3.16	80.36		2.61	20.5			2.55	147	1	1	1	1	1	2	2	2	1	3
1726512	0	58	0	0	0	0	0	3	3.5		4	3	1	1	1	0	4	3	2.59	118	0.33	2.25	1.15111	52.4444	9.78	8.14		16.95	2.25			2.65	3058	1	1	0	0	1	2	1	2	1	2
1726536	1	59	0	0	0	0	1	3	6.5	2	4	3	1	1	1	0	4	2	6.96	404	0.49	1.9	3.66316	212.632	0.55	53		178.55	6.95			7.11	252	1	0	1	0	1	1	1	2	1	9
1716867	1	61	0	0	0	1	0	1	4			2			2	0	2	1	2.96	197	0.78	1.89	1.56614	104.233	2.33	24.15	1.12	6.55	3.21	229.48	3.17	7.1	139	1	1	0	0	1	2	1	2	0	60
1726677	0	65	0	0	0	0	0	3	2.4	1	3	3	0	0	2	1	3	3	3.16	328	0.33	1.24	2.54839	264.516	3.55	199	44.89	1.55	40.75	155.6	0.16	5.96	283	1	1	1	1	0	2	2	1	1	3
1722614	1	71	0	0	0	1	0	2	6.5	2	4	3	1	1	2	0	4	3	2.85	90	0.72	1.88	1.51596	47.8723	110.55	21		101.15	0.25			10.96	414	1	1	0	0	1	2	1	2	1	17
1710589	1	52	0	1	0	0	0	1	4		3	3	1	1	2	1	4	1	4.54	224	0.38	1.53	2.96732	146.405	1.35	428.15	48.4	7.99	332.66	75.55	0.13	1.66	28	0	0	1	1	1	0	1	1	1	16
1726749	1	61	0	0	0	0	0	3	2.5		4	3	1	1	2	0	4	3	4.32	145	0.61	0.8	5.4	181.25	0.64	67.11	25.67	0.85	0.15	109.11	0.13	2.26	244	1	0	1	0	0	1	1	1	1	1
1726701	1	62	1	0	0	1	0	3	3		4	1	0	0	1	0	1	0	3.69	247	0.22	2.27	1.62555	108.811	0.84	6.5	0.54	1.05	2.45	207.57	3.17	2.77	153	1	0	0	0	0	1	1	1	0	60
1726771	1	62	1	1	0	1	0	1	4	2	4	3	1	1	2	1	4	2	3.17	166	0.44	2.47	1.2834	67.2065	4.25	33.18	3.06	21.45	20.66	119.83	0.13	2.05	93	0	1	1	1	1	1	1	1	0	60
1726698	1	69	1	1	0	0	0	1	4		3	3	0	0	2	0	4	2	2.67	180	0.4	2.83	0.943463	63.6042	2.27	28.02		3.54	9.55			4.58	158	1	1	1	0	1	2	1	2	0	60
1726739	1	69	1	0	0	0	0	1	2.5		2	1	0	0	2	1	2	0	4.27	276	0.54	4.26	1.00235	64.7887	1.05	9.64	0.65	9.55	1.45	199.42	0.13	2.77	88	0	0	0	0	1	0	0	1	0	60
1726893	1	75	1	0	0	0	0	2	3	2	4	3	1	0	2	0	4	3	3.38	243	0.46	1.69	2	143.787	2.25	36.36		2.8	0.15			1.2	1804	1	1	1	0	1	2	1	2	1	1
1726826	1	75	0	0	1	0	0	2	5		2	3	0	0	1	0	4	2	4.74	311	0.58	1.64	2.89024	189.634	13.45	13.28		0.85	1.45			3.54	407	1	1	0	0	0	2	1	1	0	60
1726829	1	63	0	0	0	0	0	1	0.7				0	0	1	0		0	1.69	113	0.25	1.4	1.20714	80.7143	1.77	10.88	0.64	0.64	1.5	145.33	1.13	5.35	11	0	0	0	0	0	0	0	0	0	60
1726909	1	59	1	1	0	0	0	1	1.5		4	3	0	1	2	1	4	1	2.44	222	0.41	2.49	0.97992	89.1566	1.88	6.45	0.74	0.81	0.6	101.75	0.13	2.25	224	1	0	0	0	0	1	1	1	1	24
1726882	1	67	0	0	0	1	0	1	2		2	3	1	0	2	0	4	0	3.25	223	0.41	1.87	1.73797	119.251	2.66	27.45		1.72	5.66			1.25	87	0	1	1	0	0	1	0	0	0	60
1726875	0	63	0	0	0	1	0	2	3		4	1	0	0	1	0	1	0	1.81	167	0.3	1.7	1.06471	98.2353	0.35	17.22		1.45	2.55			2.45	47	0	0	0	0	0	0	0	0	0	60
1726806	0	60	0	0	0	0	0	3	5.5		4	3	1	1	2	1	3	2	11.36	207	0.68	0.54	21.037	383.333	6.35	5.15	0.62	2.35	3.66	53.45	0.03	8.46	52	0	1	0	0	0	1	0	0	0	60
1726851	1	65	1	0	0	0	0	1	1			1	0	0	1	0	1	0	3.94	144	0.31	1.6	2.4625	90	0.65	6.66				36.1	0.16		40	0								0	60
1726886	1	61	0	0	0	1	0	3	8	1	2	2	0	0	2	0	3	0	4.24	425	0.53	1.77	2.39548	240.113	2.25	372.27	183.8	2.65	201.25	95.05	0.16	7.66	110	0	1	1	1	1	1	1	1	0	60
1726936	0	49	0	0	0	0	0	2	5	2	4	3	1	1	2	1	4	3	3.84	274	0.26	1.32	2.90909	207.576	0.11	36.5	1.5	3.45	12.15	161.22	0.1	2.55	33	0	0	1	1	1	0	1	1	0	60
1727004	1	65	0	1	1	0	0	1	8	3	3	3	1	0	1	0	4	3	5.57	354	0.49	3.01	1.8505	117.608	0.45	93.14		11.99	34.06			1.55	122	0	0	1	1	1	0	1	1	0	60
1726995	1	54	0	1	0	0	0	1	7	1	2	3	1	0	2	1	4	3	5.76	301	0.8	2.15	2.67907	140	0.77	140	17.05	8.55	30.05	44.05	0.1	1.25	138	1	0	1	1	1	1	2	2	0	60
1726952	1	53	1	0	0	0	0	2	2		4				1	0			3.89	234	0.27	1.94	2.00515	120.619	3.15	5.55		1.33	0.88			1.55	95	0	1	0	0	0	1	0	0	1	38
1727002	0	48	0	0	0	1	0	3	3		2	1	0	0	2	1	2	0	6.26	229	0.36	1.96	3.19388	116.837	0.55	7.66	0.6	0.66	0.45	64.45	0.13	7.1	6	0	0	0	0	0	0	0	0	0	60
1723855	1	66	1	1	0	1	0	1	8	1	2	2	0	0	1	0	2	2	2.02	137	0.11	1.87	1.08021	73.262	13.43	1.25	0.61	0.91	1.37	60.8	0.13	5.57	522	1	1	0	0	0	2	1	1	1	35
1723769	1	55	1	0	0	0	0	1	4.5		3	3	1	1	1	0	4	3	3.29	277	0.42	2.82	1.16667	98.227	1.39	24.94	3.55	1.22	2.35	92.35	0.16	3.12	203	1	0	0	0	0	1	1	1	1	14
1723743	1	65	0	0	0	0	1	2				1	0	0	1	0	1	0	3.56	178	0.56	2.42	1.47107	73.5537	2.35	9.25	0.84	0.79	1.32	54.13	0.13	2.25	99	0	1	0	0	0	1	0	0	0	60
1723725	1	70	1	1	0	0	0	1			4				3	0			3.17	193	0.29	1.26	2.51587	153.175	115.06	16.88	0.75	3.13	0.66	139.24	0.13	2.4	192	1	1	0	0	1	2	1	2	1	1
1723792	1	67	1	0	0	0	0	2	1.5	1	2	1	0	0	1	0	1	0	2.81	232	0.33	1.58	1.77848	146.835	0.89	7.25		2.45	3.35			4.46	35	0	0	0	0	0	0	0	0	0	60
1723794	1	75	0	1	0	0	0	1	2.5	2	4	3	0	0	2	1	2	1	3.84	163	0.39	3.59	1.06964	45.4039	22.53	27.85	3.05	10.21	10.15	121.84	0.16	2.45	240	1	1	1	1	1	2	2	2	0	60
1723818	0	28	0	0	0	0	0				4				3	0	3		6.78	339	0.63	0.76	8.92105	446.053	0.97	423.18	864.74	4.55	146.88	31.34	0.13	0.83	1014	1	0	1	1	1	1	2	2	1	2
1723736	0	35	0	0	0	0	0	2	3		4	1	0	1	1	0	1	0	1.37	320	0.22	1.76	0.778409	181.818	0.25	20.45	0.98	0.55	9.45	34.22	0.16	1.45	46	0	0	0	0	0	0	0	0	0	60
1807862	1	62	0	0	0	1	1	1	6.5	1	2	3	0	0	2	1	3	2	3.62	329	0.45	1.39	2.60432	236.691	0.34	10.55	1.6	5.55	2.66	66.2	1.5	0.62	216	1	0	0	0	1	1	1	2	1	45
1808062	1	60	1	1	0	1	0	1	2		4	1	0	0	2	0	2	0	3.98	136	0.66	1.78	2.23596	76.4045	1.26	4.15	0.57	1.87	0.24			6.34	76	0	0	0	0	0	0	0	0	0	60
1808053	1	74	1	1	0	0	0	1	4	1	3	3	0	0	2	1	4	2	3.63	243	0.22	2.12	1.71226	114.623	10.97	28.45	2.29	1.43	26.55	197.89	1.3	5.45	169	1	1	1	1	0	2	2	1	1	15
1807961	1	45	0	0	0	0	0	1	2	3	2	2	0	1	2	1	3	0	2.18	146	0.48	2.18	1	66.9725	1	5.45	0.57	1	0.15	34.69	1.3	0.62	90	0	0	0	0	0	0	0	0	0	60
1807410	0	71	0	0	1	1	1	2		1	2	3	0	0	1	0	4	0	6.91	426	0.57	3.14	2.20064	135.669	0.94	21.77	0.55	1.99	5.51	155.1	0.43	1.6	151	1	0	0	0	0	1	1	1	1	48
1807416	1	52	1	0	0	0	0	2	3	1	2	2	0	0	2	0	1	2	4.94	253	0.63	2.04	2.42157	124.02	1.86	22.54	1.83	4.09	21.22	64.19	0.67	2.5	111	0	0	0	1	1	0	1	1	0	60
1807403	1	82	1	0	0	0	1	3	7	1	4	4	0	0	3	0	4	3	8.75	220	0.4	1.48	5.91216	148.649	6.55	3.45	18.31	45.92	6.33	113.15	1.3	0.25	284	1	1	0	0	1	2	1	2	1	3
1715850	1	80	1	1	0	0	1	3	6		4	3	0	0	1	0	4	2	3.36	200	0.23	1.15	2.92174	173.913	0.54	4.62		0.81	0.55			1.25	143	1	0	0	0	0	1	1	1	1	10
1807419	1	46	0	0	0	0	0	3	8	1		4	0	0	2	1	4	2	4.5	474	0.4	2.3	1.95652	206.087	0.54	29.65		1.65	16.94			1.87	107	0	0	1	1	0	0	1	0	1	13
1807407	1	53	0	0	0	0	0	2	2		4	1	0	0	1	0	1	0	2.98	242	0.38	1.62	1.83951	149.383	0.36	25.45	2.62	1.21	5.51	54.8	0.13	3.12	109	0	0	0	0	0	0	0	0	0	60
1704776	1	68	0	0	0	0	0	1	5	3		3	0	0	2	1	4	3	1.5	273	0.22	1.67	0.898204	163.473	0.16	11.41	0.54	1.34	1.55	90.34	1.33	0.55	300	1	0	0	0	0	1	1	1	1	54
1807626	0	58	0	0	0	0	0	1	6	1	4	3	0	0	2	1	3	2	2.61	256	0.21	2.11	1.23697	121.327	3.61	6.68	12.13	6.24	3.79	100.39	0.62	1.25	269	1	1	0	0	1	2	1	2	0	60
1807598	0	52	0	0	0	0	0	3	4	2	4	3	0	0	2	1	3	3	1.49	213	0.22	1.14	1.30702	186.842	0.9	4.55		0.5	2.75			1.87	180	1	0	0	0	0	1	1	1	1	11
1807619	0	64	0	0	0	0	0	1	7		2	3	0	0	1	0	4	0	1.7	177	0.16	1.64	1.03659	107.927	4.08	12.05		1.21	12.87			2.5	81	0	1	0	1	0	1	1	0	1	32
1807676	1	43	1	0	0	0	0	1	4.5	2	4	2	0	0	1	0	3	1	3.19	214	0.22	1.39	2.29496	153.957	0.52	10.45	0.45	2.24	1.45	115.81	1.3	28.39	22	0	0	0	0	0	0	0	0	0	60
1807677	0	77	0	0	0	1	1	1	6	2	4	2	0	0	1	0	3	1	4.39	152	0.45	1.57	2.79618	96.8153	3.41	21.68	0.4	0.66	0.44	296.22	3.18	2.08	164	1	1	0	0	0	2	1	1	0	60
1807827	1	79	1	0	0	0	1	3	3	1	2	2	0	0	2	0	3	1	2.24	246	0.01	2.55	0.878431	96.4706	0.65	11.85	0.69	6.88	7.15	44.08	1.6	0.2	142	1	0	0	0	1	1	1	2	0	60
1807908	0	63	0	0	1	1	0	3	5		3	2	0	0	1	1	4	0	5.32	398	0.59	2.85	1.86667	139.649	0.42	9.77	0.93	0.71	0.69	129.22	1.3	0.3	1173	1	0	0	0	0	1	1	1	1	7
1807732	1	60	0	0	1	1	0	3	10	2	4	3	0	0	1	1	3	2	5.46	365	0.34	0.81	6.74074	450.617	0.36	11.45		26.91	5.63			0.2	513	1	0	0	0	1	1	1	2	0	60
1807896	1	58	1	0	0	0	0	3	5	3	4	3	0	0	2	0	4	3	5	339	0.56	3.24	1.54321	104.63	0.81	7.21		24.82	0.51			1.45	400	1	0	0	0	1	1	1	2	1	21
1807811	1	66	1	0	0	0	0	3		2	4	3	1	0	1	0	4	3	7.64	221	0.22	1.5	5.09333	147.333	7.7	6.51	0.88	5.61	0.24	470.45	6.28	3.75	1367	1	1	0	0	1	2	1	2	1	14
1807772	1	71	0	0	0	1	1	2	3		4	3	1	1	2	0	3	3	2.2	293	0.37	2.69	0.817844	108.922	2.77	19.66	3.62	29.96	3.55	186.17	1.6	1.66	321	1	1	0	0	1	2	1	2	0	60
1803858	0	28	0	0	0	0	0	2	2.5	2	4	3	1	1	1	1	3	3	2.38	344	0.27	0.94	2.53191	365.957	0.26	12.66		14.25	3.74			2.08	141	1	0	0	0	1	1	1	2	1	23
1808096	1	75	1	1	0	1	0	1			4	1	0	0	1	0	1	0	7.5	273	0.55	1.69	4.43787	161.538	2.15	13.45	1.34	0.82	3.16	74.92	1.5	1.45	171	1	0	0	0	0	1	1	1	1	2
1808044	1	75	0	0	0	0	0	3	7		3	2	0	1	1	0	3	1	5.19	399	0.76	2.28	2.27632	175	0.05	8.45	0.5	1.32	2.25	201.1	3.15	5	175	1	0	0	0	0	1	1	1	0	60
1808117	0	53	0	0	0	0	0	3			4	4	0	0	3	0			6.96	329	0.01	1.76	3.95455	186.932	0.25	42.81	12.65	4.81	41.45	535.44	6.83	3.12	120	0	0	1	1	1	0	1	1	1	1
1807994	1	63	0	0	0	0	0	1	3	1	3	1	0	0	2	0	2	0	3.96	225	0.26	1.37	2.89051	164.234	1.92	0.66		1.65	0.15			5	10	0	0	0	0	0	0	0	0	0	60
1808248	1	66	1	0	0	0	0	2	5	3	4	3	1	1	2	1	4	1	3.26	281	0.27	1.51	2.15894	186.093	1.78	8.45	1.15	68.36	2.9	87.65	0.13	4.58	206	1	0	0	0	1	1	1	2	0	60
1808193	1	55	1	1	0	1	0	1	9	1	2	3	0	0	2	1	3	2	6.46	351	0.55	1.15	5.61739	305.217	1.26	3.45	0.88	31.06	4.45	70.89	1.03	2.55	115	0	0	0	0	1	0	0	1	1	15
1808211	1	50	0	0	0	0	0	3	5	2	4	3	1	1	2	1	3	3	3.57	260	0.48	1.85	1.92973	140.541	3.33	30.66	10.25	11.22	15.91	150.51	0.13	0.45	105	0	1	1	1	1	1	1	1	1	6
1808160	1	53	1	0	0	0	0	3	2.5	1	2	3	0	0	1	0	3	3	4.49	293	0.36	2.59	1.73359	113.127	1.15	7.88	0.85	27.77	1.82	83.62	0.16	3.95	173	1	0	0	0	1	1	1	2	0	60
1808177	1	72	0	0	0	1	0	1	11	2	4	3	1	1	2	1	4	3	3.45	334	0.52	0.92	3.75	363.043	112.25	424.83	658.73	6.3	326.98	159.17	0.5	5.76	207	1	1	1	1	1	2	2	2	1	3
1808229	1	60	0	1	0	0	0	1	5	3	3	3	1	1	2	1	4	3	3.35	685	0.51	2.4	1.39583	285.417	0.92	4.66	0.54	24.45	1.15	77.6	0.13	2.4	371	1	0	0	0	1	1	1	2	1	15
1808293	0	66	0	0	0	0	0	1	7	2	4	3	1	1	2	0	3	3	2.84	329	0.42	1.07	2.65421	307.477	3.25	9.25	0.5	0.84	3.56	30.67	0.49	6.53	226	1	1	0	0	0	2	1	1	1	22
1808273	0	63	0	0	0	0	0	1	6		2	2	0	0	2	0	3	0	3.52	303	0.47	1.54	2.28571	196.753	9.84	7.54	0.55	0.54	0.34	221.32	3.22	2	579	1	1	0	0	0	2	1	1	0	60
1808279	1	68	0	0	0	0	0	1	6		3	3	1	0	2	1	4	1	3.71	296	0.39	1.84	2.0163	160.87	0.49	17.15	1.43	0.74	5.23	77.59	0.13	3.92	220	1	0	0	0	0	1	1	1	1	13
1808349	1	59	0	0	0	0	0	2	4	2	4	4	0	1	2	1	4	3	1.56	85	0.2	1.4	1.11429	60.7143	1.15	12.85	0.84	1.76	5.05	132.5	0.68	4.58	94	0	0	0	0	0	0	0	0	1	12
1808291	1	64	0	0	1	0	0	1	3	1	2	3	0	0	2	1	4	2	2.94	397	0.52	1.46	2.0137	271.918	1.35	10.5		117.69	4.05			3.09	77	0	0	0	0	1	0	0	1	1	53
1808290	1	65	0	0	0	0	0	1	7	2	4	3	1	0	2	1	3	2	3.57	338	0.82	1.94	1.84021	174.227	1.25	16.8	0.87	0.52	0.74	61.5	0.65	1.45	320	1	0	0	0	0	1	1	1	0	60
1808306	1	72	0	0	0	0	0	2	2		4	1	0	0	2	0	1	1	4	362	0.28	1.08	3.7037	335.185	3.24	38.45	1.55	2.64	1.95	127.85	0.13	8.66	457	1	1	1	0	1	2	1	2	1	12
1808483	1	64	1	0	0	0	1	1	7	1	3	3	1	1	2	1	3	3	3.35	249	0.29	1.92	1.74479	129.688	1.6	6.85	0.66	13.88	3.73	62	1.3	10.19	132	1	0	0	0	1	1	1	2	1	21
1808565	1	71	1	1	0	1	0	2	8			1	0	0	2	0	1	0	2.76	336	0.31	2.31	1.19481	145.455	1.7	0.42	0.45	1.35	1.35	131.89	1.3	8.07	195	1	0	0	0	0	1	1	1	0	60
1808566	1	65	1	0	0	0	0	1	5	3	3	1	0	0	2	1	3	3	3.71	215	0.49	2.2	1.68636	97.7273	0.05	9.66	0.52	3.85	2.25	107.09	1.3	6.15	80	0	0	0	0	1	0	0	1	1	38
1808619	1	69	1	0	0	0	0	1	5	3	3	3	1	0	2	1	3	2	2.88	176	0.42	2.08	1.38462	84.6154	4.22	24.66	6.9	1.82	15.14	104.15	0.13	3.75	375	1	1	0	1	0	2	2	1	0	60
1808796	1	62	0	0	0	0	0	1	9	2		3	1	0	2	1	4	3	2.9	272	0.37	1.7	1.70588	160	2.94	21.88	13.54	167.72	12.47	161.72	1.18	2.2	208	1	1	0	1	1	2	2	2	1	15
1808686	1	59	0	0	0	0	0	1	3	3	3	2	0	1	1	0	3	0	2.46	184	0.43	0.96	2.5625	191.667	2.33	47		4.09	30.07			2.08	694	1	1	1	1	1	2	2	2	1	8
1808348	1	65	0	0	0	0	0	1	4.5	3	3	3	1	0	1	0	3	3	7.94	238	0.66	2.33	3.40773	102.146	1.66	16.97		1.99	9.31			2.91	2531	1	0	0	0	0	1	1	1	1	6
1808668	1	34	1	0	0	0	0	3	2	3	4	1	0	0	2	0	1	0	2.73	179	0.34	2.97	0.919192	60.2694	0.65	3	0.74	0.72	4.58	51.45	0.13	4.16	52	0	0	0	0	0	0	0	0	0	60
1801251	1	55	1	1	0	0	0	1	6	1	2	3	1	1	2	0	4	2	3.85	272	0.37	1.43	2.69231	190.21	1.6	14.45	3.5	30.21	6.66	117.55	0.13	7.5	54	0	0	0	0	1	0	0	1	1	24
1801310	1	56	0	0	0	0	0	1	3	3	3	1	0	0	1	0	2	0	5.53	251	0.32	1.45	3.81379	173.103	1.52	45.35	7.54	8.17	21.09	95.66	0.05	2.91	246	1	0	1	1	1	1	2	2	1	13
1801460	1	50	1	1	0	0	0	1	1.5		4	1	0	0	1	0	1	1	2.88	221	0.73	2.89	0.99654	76.4706	1.65	17.14	0.78	7.52	4.35	103.5	1.2	1.87	66	0	0	0	0	1	0	0	1	0	60
1801284	1	67	1	0	0	0	0	3			4		0	0	2	1			5.28	264	0.4	1.44	3.66667	183.333	38.28	106	18.69	61.56	63	183	0.5	5	3342	1	1	1	1	1	2	2	2	1	3
1808594	1	51	1	1	0	0	0	1	8			2	0	0	1	1	3	1	4.53	260	1.04	1.46	3.10274	178.082	0.42	4.11		0.67	0.86			2.91	223	1	0	0	0	0	1	1	1	0	60
1727441	1	73	1	1	0	0	0	1	4	3	3	4	0	1	1	1	3	0	2.53	171	0.38	1.56	1.62179	109.615	1.28	47.63		0.84	8.9			3.12	53	0	0	1	0	0	0	0	0	1	27
1808699	0	55	0	0	0	1	0	3	3.5	3	2	3	1	1	2	1	4	3	4.79	198	0.28	1.48	3.23649	133.784	2.64	18.55	2.5	5.92	15.45	44.08	0.16	8.07	152	1	1	0	1	1	2	2	2	1	45
1808743	1	77	1	0	0	0	0	3	10		2	3	1	0	2	1	4	3	3.09	168	0.51	0.64	4.82812	262.5	0.34	12.51	0.63	0.78	2.8	216.21	2.82	1.45	413	1	0	0	0	0	1	1	1	1	17
1808807	1	64	0	0	0	0	0	1	5.5	2	4	3	1	1	2	1	4	2	4.59	177	0.34	1.84	2.49457	96.1957	1.52	43.66	7.65	2.96	43.03	189.74	1.13	2.29	707	1	0	1	1	1	1	2	2	1	44
1808776	1	76	0	0	0	0	0	1	7		4	3	0	0	1	0	3	2	5.32	259	0.49	1.25	4.256	207.2	1.39	4.66		1.32	1.55			0.03	86	0	0	0	0	0	0	0	0	1	41
1808773	1	66	1	0	0	0	0	1	3		4	2	0	0	2	1	3	0	1.69	185	0.39	1.83	0.923497	101.093	2.08	8.66	0.66	0.58	3.35	36.7	0.13	4.37	85	0	0	0	0	0	0	0	0	0	60
1808717	1	60	1	0	0	0	0	1	5	1	2	2	1	1	1	1	3	0	2.16	284	0.2	1.75	1.23429	162.286	1.35	4.55		0.97	1.5			1.04	245	1	0	0	0	0	1	1	1	0	60
1808747	1	62	1	0	1	0	0	1	7			3	0	1	2	1	4	3	5.72	432	0.51	2.39	2.39331	180.753	1.55	11.15	0.96	2.79	3.45	34.02	0.13	1.5	1344	1	0	0	0	1	1	1	2	1	14
1808600	1	58	1	0	0	0	0	3	4	1	2	2	0	0	2	1	3	0	5.09	221	0.41	1.04	4.89423	212.5	4.16	35.6	4	1.55	39.83	139.94	1.3	5.9	248	1	1	1	1	0	2	2	1	0	60
1808709	1	66	1	1	0	1	0	3	1.5		4	1	0	0	2	0	1	0	4.45	107	0.28	0.91	4.89011	117.582	2.85	9.45	0.55	0.81	1.44	109.78	0.13	4.58	86	0	1	0	0	0	1	0	0	0	60
1808714	1	72	1	0	0	0	0	3	4	2	4	3	1	1	1	0	3	3	1.25	296	0.16	0.86	1.45349	344.186	1.35	40	7.1	6.55	10.92	52.79	0.12	1.25	137	1	0	1	1	1	1	2	2	1	30
1808653	1	68	1	0	0	0	0	1	6	1	2	3	1	1	1	1	3	2	6.11	298	0.4	2.38	2.56723	125.21	16.34	0.25	0.62	5.92	0.15	70.22	0.19	1.45	200	1	1	0	0	1	2	1	2	1	32
1808606	1	60	0	0	0	0	0	3	3	1	2	3	0	1	2	0	4	1	3.52	386	0.28	1.84	1.91304	209.783	1.5	4.58	0.95	1	0.15	80.28	0.1	2.55	116	0	0	0	0	0	0	0	0	0	60
1808707	1	74	1	0	0	0	0	1	1		2	1	0	0	2	0	1	0	2.97	140	0.08	1.68	1.76786	83.3333	2.8	16.88		0.51	7.23			0.41	116	0	1	0	0	0	1	0	0	0	60
1808810	1	67	0	0	0	0	0	1		1	2	3	1	0	2	1	4	2	8.66	168	0.73	1.98	4.37374	84.8485	4.02	116.71	9.55	0.67	25.44	44.08	0.45	5.76	275	1	1	1	1	0	2	2	1	0	60
1808899	1	68	0	0	0	0	0	3	1	1	2	1	0	0	2	0	2	0	1.91	136	0.54	1.22	1.56557	111.475	1.94	15.66	2.45	4.55	0.65	241.19	3.8	4.16	216	1	0	0	0	1	1	1	2	0	60
1808927	0	37	0	0	0	0	0	2	6		4	3	0	0	2	0	4	0	3.24	586	0.36	2.49	1.3012	235.341	0.25	8.05	0.25	0.66	1.66	119.83	0.13	4.5	210	1	0	0	0	0	1	1	1	1	37
1808931	1	54	1	0	0	0	0	2	4	3	4	1	0	0	1	0	2	0	2.16	340	0.2	2.41	0.896266	141.079	1.07	6.34	0.65	0.94	1.45	167.32	0.13	3.54	407	1	0	0	0	0	1	1	1	0	60
1808813	1	70	1	0	0	0	0	1	3	2	4	3	1	0	1	1	4	3	4.4	436	0.55	1.79	2.4581	243.575	22.37	1.66	0.67	1.22	0.54	46.09	0.16	2.27	94	0	1	0	0	0	1	0	0	0	60
1808808	0	66	0	0	0	1	0	1	8	3	2	3	1	1	2	1	3	3	2.43	323	0.15	1.91	1.27225	169.11	1.25	8.55	0.45	1.25	2.35	50.11	1.13	3.12	125	1	0	0	0	0	1	1	1	0	60
1808809	0	64	0	0	0	0	0	2	4	1	2	1	0	0	1	0	1	0	1.91	302	0.28	0.71	2.69014	425.352	2	7.11		0.66	0.88			5.38	101	0	0	0	0	0	0	0	0	1	50
1809046	1	44	1	0	0	0	0	1	7	3	4	3	0	1	2	1	4	3	7.71	286	0.82	3.76	2.05053	76.0638	6.89	0.85		11.67	0.13			0.3	108	0	1	0	0	1	1	0	1	1	20
1809074	1	60	1	0	1	0	0	1	8		4	3	1	0	2	1	3	2	3.6	414	0.32	2.44	1.47541	169.672	1.97	41.18	5	9.23	10.23	200.43	0.13	3.12	183	1	0	1	1	1	1	2	2	0	60
1809016	1	50	1	0	0	0	0	1	5	3	3	2	0	0	1	1	3	0	4.66	233	0.34	1.9	2.45263	122.632	4.5	14.74	0.8	12.67	0.3	144.63	0.16	303.1	48	0	1	0	0	1	1	0	1	0	60
1801515	0	55	0	0	0	0	0	2	7.5	2		3	1	0	1	0	4	3	4.88	195	0.32	3.43	1.42274	56.8513	4.52	54	7.43	168.5	30.75	99.05	0.27	3.54	123	1	1	1	1	1	2	2	2	1	28
1809105	1	77	1	0	0	1	0	1	2	3	3	3	1	0	2	0	3	3	4.76	205	0.41	1.71	2.78363	119.883	3.16	33.27	2.66	5.45	1.68	141.95	0.16	3.12	137	1	1	1	0	1	2	1	2	1	24
1809149	0	63	0	0	0	0	0	3	5	2	4	3	0	1	2	1	3	2	1.99	276	0.43	1.48	1.34459	186.486	3.63	20.74	0.7	0.66	7.05	59.49	0.19	6.15	589	1	1	0	0	0	2	1	1	0	60
1809148	1	64	0	0	0	0	0	3	4	3	3	2	0	0	1	0	3	0	2.8	202	0.46	1.87	1.49733	108.021	2.3	10.88		5.66	4.8			5	76	0	1	0	0	1	1	0	1	0	60
1809393	1	61	1	0	0	0	0	1	3		2	2	0	0	2	0	3	0	1.86	182	0.22	1.23	1.5122	147.967	4.38	0.45	0.96	1.76	287.46	137.93	0.21	1.66	81	0	1	0	1	0	1	1	0	0	60
1809398	1	67	0	0	0	0	0	3	3.5		3	2	0	0	1	1	3	0	2.43	403	0.55	1.79	1.35754	225.14	17.95	11.45	0.78	1	0.11	48.77	1.3	7.5	886	1	1	0	0	0	2	1	1	0	60
1809302	1	66	1	0	0	0	0	1	8	3	4	3	1	1	1	0	3	3	2.64	158	0.36	0.91	2.9011	173.626	46.33	33	5.02	55.15	0.44	241.19	3.52	0.83	1674	1	1	1	0	1	2	1	2	1	2
1809256	1	60	0	0	0	0	0	1	4.5	1	2	3	1	0	2	1	3	2	2.8	288	0.29	1.4	2	205.714	0.05	12.77	1.22	2.77	4.16	60.17	0.13	3.54	132	1	0	0	0	1	1	1	2	1	17
1809274	1	72	0	0	0	0	1	1	10	3	3	3	1	1	1	0	3	3	2.43	210	0.29	1.94	1.25258	108.247	2.02	6		4.81	8.45			1.6	414	1	0	0	0	1	1	1	2	1	23
1809347	1	65	0	0	0	0	0	1	1			1	0	0	2	0	1	0	2.66	190	0.23	1.84	1.44565	103.261	3.33	0.25	0.51	1.55	9	127.21	0.13	4.5	138	1	1	0	0	0	2	1	1	0	60
1803157	1	58	1	0	0	0	0	1	3		4	2	1	1	1	1	3	1	3.84	188	0.44	2.34	1.64103	80.3419	2.05	4.22		6.45	0.15			4.7	68	0	0	0	0	1	0	0	1	1	23
1809538	1	71	1	0	0	0	0	1	8	3	3	3	1	0	2	1	4	3	3.51	194	0.73	1.57	2.23567	123.567	2.6	2.55	0.66	0.65	0.35	469.94	4.28	126.6	158	1	1	0	0	0	2	1	1	1	20
1809493	1	88	0	0	0	0	0	1	1	3	3	2	0	0	2	0	2	1	1.99	379	0.25	1.31	1.51908	289.313	0.23	0.12		5.66	0.25			1.45	417	1	0	0	0	1	1	1	2	0	60
1809503	1	60	1	0	0	0	0	1	5	1	2	3	0	0	2	1	3	2	3.04	215	0.25	1.97	1.54315	109.137	14.67	11.55	6.24	1.25	3.24	113.1	0.13	1.04	163	1	1	0	0	0	2	1	1	1	29
1809643	1	69	1	0	0	1	0	1	2	3	3	3	0	1	1	0	3	2	4.36	193	0.77	1.46	2.9863	132.192	1.55	20.4	1.86	2.1	1.03	74.91	1.03	3.9	183	1	0	0	0	0	1	1	1	0	60
1809665	1	63	0	0	0	0	0	2	3.5	3	3	1	0	0	1	0	1	0	3.05	175	0.19	0.91	3.35165	192.308	0.5	6.25		0.9	3.62			2.13	125	1	0	0	0	0	1	1	1	0	60
1809573	1	46	1	1	0	0	0	2	3	3	3	2	0	1	2	0	3	0	3.4	282	0.53	2.92	1.16438	96.5753	1.47	25.37	6.26	0.82	3.44	146.64	0.53	2.1	192	1	0	0	0	0	1	1	1	0	60
1809653	1	58	1	1	0	0	0	1	4	2	4	3	1	0	2	1	3	1	5.44	238	0.43	2.58	2.10853	92.2481	0.76	13.02	0.63	1.43	0.15	134.58	0.1	5.5	275	1	0	0	0	0	1	1	1	0	60
1809666	1	61	1	1	0	0	0	1	2			1	0	0	2	0	1	0	3.04	166	0.32	2.2	1.38182	75.4545	2.66	9.08	0.86	3.31	0.74	290.1	2.55	6.3	193	1	1	0	0	1	2	1	2	0	60
1809658	1	53	1	1	0	0	0	3	4.5	3	3	2	0	0	1	1	2	1	4.17	313	0.47	2.4	1.7375	130.417	4.16	9.77		1.54	4.77			1.04	42	0	1	0	0	0	1	0	0	0	60
1809732	0	48	0	0	0	0	0	3	4	3	4	1	0	0	1	0	2	0	2.43	160	0.33	1.18	2.05932	135.593	1.15	4.88	0.91	36.63	2.58	58.15	1.2	0.83	79	0	0	0	0	1	0	0	1	0	60
1809702	1	66	0	0	0	1	0	1	3		2	2	0	0	1	1	4	0	3.63	265	0.45	2.58	1.40698	102.713	4.08	12.6	4.68	1.4	4.48	114.49	0.5	0.83	66	0	1	0	0	0	1	0	0	0	60
1809798	1	64	0	0	0	1	0	1	1.5	3	3	1	0	0	2	1	1	0	2.16	335	0.46	1.9	1.13684	176.316	0.23	6.77	0.69	0.72	0.4	175.47	0.9		107	0	0	0	0	0	0	0	0	0	60
1809777	1	72	1	1	0	0	0	1	5	1	3	3	0	0	2	1	4	2	3.22	177	0.32	1.52	2.11842	116.447	1.55	52.09		5.55	21.22			207	95	0	0	1	1	1	0	1	1	1	31
1805818	1	66	1	0	0	0	0	1	3.5	3		3	0	1	1	0	4	3	3.53	315	0.41	1.43	2.46853	220.28	5.44	21.08	3.74	55.18	20.93	50.78	1.3	0.83	109	0	1	0	1	1	1	1	1	1	14
1809818	0	51	0	0	0	0	0	2	1.5		4	3	0	0	2	1	3	3	5.77	272	0.37	2.07	2.78744	131.401	0.5	13.24	2.4	1.11	4.42	8.82	1.02	0.41	113	0	0	0	0	0	0	0	0	0	60
1717396	1	77	0	0	0	0	0	3	3	3	3	3	1	1	1	0	3	3	4.59	175	0.36	0.87	5.27586	201.149	1.42	0.15	0.64	1.93	0.05	36.7	0.13	2.65	2156	1	0	0	0	0	1	1	1	1	13
1717457	1	76	1	1	0	0	0	1	6	3	3	3	0	1	2	1	3	3	3.6	196	0.49	1.1	3.27273	178.182	73.64	6.05	0.71	85.91	1.09	38.05	0.13	0.84	547	1	1	0	0	1	2	1	2	1	8
1717389	1	66	1	1	0	1	0	1	3	2	4	3	1	0	2	1	4	1	3.62	311	0.61	1.48	2.44595	210.135	1.18	25.22		0.98	8.73			1.25	35	0	0	0	0	0	0	0	0	0	60
1717463	1	61	1	0	0	0	0	3	8	3	4	3	0	0	2	0	3	2	4.35	245	0.57	2.39	1.82008	102.51	1.55	35.1	2.25	24.43	15.85	35.36	0.12	2.45	141	1	0	1	1	1	1	2	2	0	60
1717411	1	62	0	0	0	0	0	2	7	1	3	3	1	0	1	0	3	3	2.61	163	0.24	1.32	1.97727	123.485	44.35	28.62	3.75	1.56	21.85	862.7	9.25	60.37	190	1	1	1	1	0	2	2	1	1	1
1717393	1	60	0	0	0	0	0	2	3	1	3	1	0	0	1	0	1	0	3.17	180	0.29	2.06	1.53883	87.3786	1.55	6.85	0.64	2.64	1.49	61.51	0.13	0.22	157	1	0	0	0	1	1	1	2	0	60
1717491	0	59	0	0	0	1	0	1	5		2	3	0	1	2	1	4	3	4.1	261	0.36	1.96	2.09184	133.163	104.95	0.77	0.52	37.02	1.6	12.94	0.86	3.75	58	0	1	0	0	1	1	0	1	1	52
1717548	1	63	1	0	0	0	0	1	4	3	3	3	1	0	2	1	4	3	2.81	220	0.43	1.47	1.91156	149.66	8.62	8.82	0.84	0.74	8.16	17.64	0.56	49.1	168	1	1	0	0	0	2	1	1	1	25
1717606	0	32	0	0	0	0	0	2	10.5		4	3	0	0	2	1	4	3	4.23	473	0.3	1.6	2.64375	295.625	1.42	4.2	0.67	26.09	4.77	46.08	0.9	5	276	1	0	0	0	1	1	1	2	1	9
1717649	1	57	0	0	0	0	0	1	4	3	4	2	1	1	2	0	4	0	3.76	183	0.23	1.37	2.74453	133.577	0.89	2.57	0.7	0.74	1.26	12.94	0.66	0.62	75	0	0	0	0	0	0	0	0	1	25
1717680	0	62	0	0	0	1	0	1	7	2		3	0	1	2	1	4	2	2.52	233	0.29	1.13	2.23009	206.195	12.87	177.61	10.31	0.79	269.18	2.97	0.58	0.62	105	0	1	1	1	0	1	1	0	1	45
1717725	1	68	0	0	0	1	0	1	6.5		3	3	1	1	2	0	4	2	5.71	383	0.51	1.69	3.3787	226.627	0.15	23.45	3.19	1.97	7.24	91	0.13	1.25	377	1	0	0	0	0	1	1	1	1	21
1717716	1	50	0	0	0	0	0	3	4	3	3	2	0	0	2	1	2	2	4.52	199	0.48	1.65	2.73939	120.606	0.65	2.45		1.78	0.86			0.22	103	0	0	0	0	0	0	0	0	0	60
1717683	1	61	1	0	0	0	0	1	4	2	4	1	0	0	2	0	2	0	4.55	296	0.18	1.45	3.13793	204.138	1.31	3.68	0.64	0.61	0.63	27.64	0.47	2.7	232	1	0	0	0	0	1	1	1	0	60
1700905	1	69	1	0	0	0	0	1	6.3	1	3	4	0	1	2	1	4	2	4.97	224	0.39	2.82	1.76241	79.4326	4.51	13.15		20.24	9.15			1.55	241	1	1	0	0	1	2	1	2	1	19
1717896	1	63	0	0	0	1	0	1	2	1	2	2	1	1	1	0	4	0	3.57	217	0.51	1.33	2.68421	163.158	0.18	3.33	0.57	0.78	0.65	26.47	0.16	1.04	40	0	0	0	0	0	0	0	0	0	60
1717827	1	52	0	1	0	0	0	3	4.5		3	2	0	0	2	1	4	0	2.74	353	0.32	3.72	0.736559	94.8925	0.02	3.15	0.87	0.52	2.45	35.36	0.1	1.66	54	0	0	0	0	0	0	0	0	0	60
1717834	1	76	0	0	0	1	0	2	3		2	1	0	0	2	0	2	0	3.55	293	0.48	2.38	1.4916	123.109	1.15	12.15	2.44	0.75	11.45	54.8	0.13	2.91	194	1	0	0	1	0	1	2	1	0	60
1717882	1	74	1	0	0	1	0	2	20		4	3	1	1	2	0	4	3	7.29	432	0.62	0.97	7.51546	445.361	2.11	414	592.65	150.81	318.15	238.14	3.26	0.41	269	1	0	1	1	1	1	2	2	1	3
1717864	0	64	1	0	0	0	0	1	5		3	2	0	1	2	1	4	0	3.23	229	0.19	1.81	1.78453	126.519	0.65	40.27	4.9	17.84	26.35	163.25	0.1	0.55	16	0	0	1	1	1	0	1	1	1	38
1717783	0	52	0	0	0	0	0	3	3.5	1	2	3	1	0	1	1	4	3	3.77	365	0.31	1.58	2.38608	231.013	108.04	41.27		0.54	44.34			1706	92	0	1	1	1	0	1	1	0	1	15
1714102	1	46	0	0	0	0	0	1	2	2	4	3	0	0	1	1	4	1	4.66	254	0.27	1.8	2.58889	141.111	3	0.85	0.98	1.52	1.66	63.55	0.16	0.62	71	0	1	0	0	0	1	0	0	1	23
1717952	0	55	0	0	0	0	0	3	7	1		2	0	0	1	0	3	1	5.08	251	0.82	2.34	2.17094	107.265	1	7.15		39.66	1.25			0.45	102	0	0	0	0	1	0	0	1	0	60
1717979	1	64	0	1	0	0	0	1	4		2	3	0	0	2	1	4	1	5.6	233	0.37	0.66	8.48485	353.03	0.25	29.35	3.45	0.55	17.22	201	0.16	0.22	567	1	0	1	1	0	1	2	1	0	60
1717975	1	68	1	0	0	0	0	3	4.5		4	3	1	1	1	1	4	3	4.02	238	0.28	1.89	2.12698	125.926	4.88	25.65		250	17.66			1.84	7	0	1	0	1	1	1	1	1	0	60
1718119	0	38	0	0	0	0	0	2	2	2	4	2	0	0	1	1	3	0	4.04	167	0.35	1.65	2.44848	101.212	0.25	23.15	1.12	0.81	1.05	123.15	0.13	2.06	32	0	0	0	0	0	0	0	0	0	60
1718131	1	55	1	0	0	0	0	1	8	1	2	3	1	0	2	1	4	3	2.78	206	0.18	1.76	1.57955	117.045	0.7	6.5	0.62	0.65	0.5	114.45	0.16	0.84	64	0	0	0	0	0	0	0	0	0	60
1718244	1	77	0	0	0	0	0	2	7	3	3	3	1	0	1	1	4	3	2.38	196	0.34	1.26	1.88889	155.556	1.84	16.45	2.79	122.01	8.35	152.65	0.13	3.15	120	0	0	0	0	1	0	0	1	1	12
1718260	1	41	0	0	0	0	0	2			4		0	0	2	0			7.7	385	0.96	1.01	7.62376	381.188	0.55	12	0.76	1.52	0.14	140.6	0.13	3.55	2390	1	0	0	0	0	1	1	1	1	4
1718258	0	47	0	0	0	0	0	2	5	2	4	3	0	0	2	1	4	1	5.4	355	0.41	1.99	2.71357	178.392	0.45	11.45	0.77	3.95	5.15	40	0.13	3.35	117	0	0	0	0	1	0	0	1	0	60
1718252	0	62	0	1	1	1	1	1	7.3	3	3	3	1	1	1	0	3	3	2.99	330	0.25	3.2	0.934375	103.125	2.45	8.45	0.97	3.02	0.51	60.15	0.13	1.45	45	0	1	0	0	1	1	0	1	1	20
1718226	0	50	0	0	0	0	0	2	4			3	1	0	1	0	4	1	5.33	202	0.43	0.98	5.43878	206.122	1.55	0.05	0.82	45.44	2.25	99.45	0.13	0.65	3879	1	0	0	0	1	1	1	2	1	3
1718272	1	61	0	0	0	0	0	1	6.7		4	3	0	1	2	0	4	1	3.55	262	0.43	3.3	1.07576	79.3939	0.78	4.45	0.65	2.56	0.11	24.11	0.13	1.6	152	1	0	0	0	0	1	1	1	1	7
1718248	1	47	1	0	0	0	0	3	5.5		4	2	0	0	1	0	4	0	4.61	235	0.54	3.29	1.40122	71.4286	0.76	14.45		23.72	4.15			1.55	83	0	0	0	0	1	0	0	1	0	60
1718279	1	60	1	0	0	0	0	3	4.5		3	3	0	0	1	1	4	3	3.44	444	0.27	2.16	1.59259	205.556	3.05	6.25	1.15	5.84	0.66	139.27	0.13	0.8	84	0	1	0	0	1	1	0	1	1	15
1718308	0	48	0	0	0	0	0	3	6	2	4	3	1	1	2	0	4	3	4.72	323	0.3	0.97	4.86598	332.99	0.02	178.5	57.55	0.88	16.95	0.48	0.13	5.19	1124	1	0	1	1	0	1	2	1	1	12
1718318	1	66	0	0	0	1	1	1	6		2	3	1	1	2	1	4	2	6.65	417	0.43	1.01	6.58416	412.871	68.42	400	129.9	1.09	319.55	105.75	0.16	2.29	487	1	1	1	1	0	2	2	1	1	11
1718322	1	74	1	0	0	0	0	1	9	2	4	3	0	0	2	0	4	3	5.96	262	0.6	2.02	2.9505	129.703	2.55	4.15		0.66	0.55			2.55	247	1	1	0	0	0	2	1	1	1	59
1802092	1	61	1	0	0	0	0	1	2		2	1	0	0	1	0	1	0	1.67	265	0.54	2.36	0.707627	112.288	2.05	20.45		1.55	11.37			2.05	131	1	0	0	1	0	1	2	1	0	60
1802074	1	62	1	1	0	0	0	1	6		3	2	1	1	1	1	3	0	5.35	322	0.33	1.38	3.87681	233.333	34.41	12.6	1.94	45.55	7.05	134.58	1.3	28.89	90	0	1	0	0	1	1	0	1	1	48
1802117	1	56	1	0	0	1	0	2	2	1	2	1	0	0	1	0	1	1	3.26	228	0.47	1.74	1.87356	131.034	0.15	5.55	0.65	1.14	0.69	82.27	1.13	2.29	104	0	0	0	0	0	0	0	0	0	60
1802150	1	61	0	0	0	0	0	3	1.5		4	2	1	0	2	0	2	1	4.36	250	0.64	2.24	1.94643	111.607	5.25	14.15	0.55	3.45	1.7	81.62	0.23	3.54	116	0	1	0	0	1	1	0	1	0	60
1802147	1	64	0	0	1	0	0	1	5	2	4	3	1	1	2	1	4	3	3.56	461	0.43	2.83	1.25795	162.898	1.45	39.45	5.45	42	11.09	175.47	0.3	3.35	174	1	0	1	1	1	1	2	2	1	53
1802273	1	64	0	1	0	1	0	1	2.5	1	2	1	0	0	2	0	2	0	7.72	189	0.35	1.83	4.21858	103.279	0.25	14.6	0.78	35.56	1.89	66.87	0.13	2.29	31	0	0	0	0	1	0	0	1	0	60
1802259	1	61	1	0	0	1	0	1	12	2	4	3	1	0	2	1	3	3	3.68	284	0.48	0.74	4.97297	383.784	0.25	74.89	183.5	0.55	16	129.21	0.13	1206	14	0	0	1	1	0	0	1	0	1	23
1802324	1	59	1	1	0	1	0	1	2.5			2	0	0	1	1	2	1	3.36	240	0.2	1.63	2.06135	147.239	0.25	74.89	183.5	0.55	16	129.21	0.13	2.25	73	0	0	1	1	0	0	1	0	0	60
1718412	1	74	0	0	1	0	0	3	3.5	2	4	2	0	0	1	0	4	0	3.52	177	0.4	2.84	1.23944	62.3239	0.75	0.14	0.57	3.08	0.55	107.1	0.13	2.45	85	0	0	0	0	1	0	0	1	1	53
1718494	1	25	0	0	1	0	0	1	1.9	1	2	3	1	1	2	1	4	3	5.15	363	0.4	1.55	3.32258	234.194	1.45	308.44	75.02	16.67	305.11	114.47	0.13	0.62	24	0	0	1	1	1	0	1	1	1	29
1718465	1	50	1	0	0	0	0	3	1.5			1	0	0	1	0	1	0	4.12	148	0.39	1.84	2.23913	80.4348	1.45	9.55	0.95	0.62	1.66	111.79	0.16	1.25	36	0	0	0	0	0	0	0	0	0	60
1718480	1	70	0	0	0	0	1	3	1.5			1	0	0	1	0	1	0	3.42	454	0.32	2.12	1.61321	214.151	2.08	13.66	1.75	0.65	9.65	65.52	0.13	1.45	113	0	0	0	0	0	0	0	0	1	1
1718370	1	65	1	0	1	0	0	1	5.7		3	3	0	1	2	0	4	2	4.31	140	0.7	1.14	3.7807	122.807	20.64	0.55	0.74	5.59	0.55	70.89	0.13	1.05	82	0	1	0	0	1	1	0	1	0	60
1718545	0	52	0	0	0	1	0	3	1.5			1	0	0	2	0	1	0	2.02	185	0.18	1.33	1.5188	139.098	0.66	4.35	0.51	0.62	3.15	45.42	0.13	3.35	40	0	0	0	0	0	0	0	0	0	60
1718380	1	55	1	0	0	0	0	2	3		4	3	1	1	2	1	4	1	3.92	312	1.71	1.69	2.31953	184.615	0.45	13.55	0.53	2.15	2.45	129.88	0.13	3.15	194	1	0	0	0	0	1	1	1	0	60
1718404	1	50	1	0	0	0	0	1	4			3	1	1	2	0	4	1	2.03	280	0.38	1.01	2.0099	277.228	0.45	9.66	0.64	1.25	1.55	28.24	0.13	5.45	130	1	0	0	0	0	1	1	1	1	10
1716105	1	72	0	0	0	0	0	1	3	3	3	3	0	1	2	0	3	2	1.91	137	0.43	1.81	1.05525	75.6906	9.22	17.45	2.15	0.58	0.25	100.39	0.16	2.5	31	0	1	0	0	0	1	0	0	1	16
1718610	1	51	1	1	0	1	0	2	4	3	3	3	1	1	2	1	2	3	5.67	154	0.34	1.21	4.68595	127.273	0.31	8.32	0.65	0.95	1.15	324.75	4.28	2.55	30	0	0	0	0	0	0	0	0	0	60
1718769	1	58	0	0	0	0	0	1	1	3	3	1	0	0	1	0	1	0	3.57	293	0.46	2.4	1.4875	122.083	1.45	4.55	0.92	0.55	0.15	46.05	0.16	4.55	34	0	0	0	0	0	0	0	0	0	60
1718711	1	57	0	0	0	0	0	1	2.5	3	2	3	0	0	1	1	4	2	4.14	273	0.57	2.44	1.69672	111.885	5.55	242.59	51.81	6.16	85.03	52	0.13	3.11	41	0	1	1	1	1	1	1	1	1	21
1718768	1	59	0	1	0	1	0	1	7.4		2	3	0	0	2	0	3	2	3.76	284	0.48	1.27	2.96063	223.622	15	13.15	16.19	0.65	11.15	116.8	0.13	0.22	230	1	1	0	1	0	2	2	1	1	15
1718699	1	69	1	0	0	0	0	1	8	3	4	3	1	0	2	0	4	1	3.17	371	0.31	3.43	0.924198	108.163	4.45	0.45	0.67	51.78	0.25	44.75	0.12	0.5	415	1	1	0	0	1	2	1	2	1	25
1718884	1	69	0	0	1	0	0	1	9	2	4	2	0	0	1	1	2	1	5.67	223	0.55	1.12	5.0625	199.107	0.81	68.54	53.65	15.44	4.54	726.15	9.25	0.5	342	1	0	1	0	1	1	1	2	1	11
1718811	1	69	1	0	0	1	1	3	2		3	1	0	0	2	0	1	0	2.63	226	0.52	1.72	1.52907	131.395	2.02	13.35	1.97	0.79	9.7	34.69	0.12	4.05	103	0	0	0	0	0	0	0	0	0	60
1705423	1	69	1	0	0	1	0	1	7		3	2	0	0	2	0	4	0	4.66	134	0.21	1.02	4.56863	131.373	2.66	253.79	26.18	2.81	19.45	202	0.13	2.08	285	1	1	1	1	1	2	2	2	1	43
1718873	0	67	0	0	1	0	0	2			4		0	0	3	0			2.99	320	0.48	1.19	2.51261	268.908	0.55	7.45	0.65	1.91	7.15	222.35	3.16	0.41	87	0	0	0	0	0	0	0	0	1	2
1718858	1	76	1	0	0	0	0	1	10		4	4	1	1	2	0	4	3	6.09	426	0.43	3.66	1.66393	116.393	53.01	3.55	0.58	106.77	0.65	88.45	0.13	1.66	912	1	1	0	0	1	2	1	2	1	19
1717764	0	43	0	0	0	0	0	3	3		4	1	0	0	1	0	1	0	2.54	439	0.59	2.52	1.00794	174.206	0.11	7.45		0.62	8.11			0.84	131	1	0	0	0	0	1	1	1	0	60
1718898	1	34	1	0	0	0	0	3	6		4	3	1	1	2	1	4	2	2.65	396	0.33	2.17	1.2212	182.488	0.24	8.5	0.85	0.78	3.55	46.05	0.16	4.34	123	1	0	0	0	0	1	1	1	1	39
1718952	1	64	1	1	0	0	0	1	4.5		4	2	1	0	2	1	3	1	3.49	260	0.35	1.66	2.10241	156.627	0.25	7.45	1.22	17.22	3.45	32.15	0.13	1.84	62	0	0	0	0	1	0	0	1	0	60
1718996	1	46	1	1	0	0	0	1	3.5		4	2	0	0	1	1	4	0	4.93	246	0.37	1.54	3.2013	159.74	1.3	14.45		0.84	6.66			2.45	14	0	0	0	0	0	0	0	0	1	44
1719098	1	71	1	0	0	0	0	3	4.5	2	4	3	1	0	2	0	4	2	2.45	189	0.34	2.78	0.881295	67.9856	1.6	8.45	0.64	18.7	4.25	286.03	3.28	1.66	131	1	0	0	0	1	1	1	2	1	31
1719157	1	74	0	0	0	1	1	1	4.5	2	4	3	0	0	2	0	4	3	4.45	169	0.48	1.26	3.53175	134.127	37.09	36.45	1.44	3.66	6.6	178.02	0.13	1.45	1792	1	1	1	0	1	2	1	2	1	12
1719086	1	75	1	0	0	0	0	3	6		4	3	1	0	2	0	4	3	3.88	275	0.48	1.47	2.63946	187.075	12.55	23	3.15	4.45	12.55	46.76	0.13	2.61	231	1	1	0	1	1	2	2	2	1	1
1719146	1	63	1	0	0	1	0	1	5.5	1	2	3	1	0	1	0	4	1	5.44	267	0.51	1.92	2.83333	139.062	0.8	35.81	4.16	19.33	25.5	248.33	3.28	2.91	128	1	0	1	1	1	1	2	2	0	60
1719036	1	54	1	0	0	1	0	1	9	3	3	3	0	1	2	0	4	3	2.98	241	0.28	1.22	2.44262	197.541	27.83	11.22	6.59	15.02	6.34	59.5	0.13	2.91	89	0	1	0	0	1	1	0	1	1	34
1719115	1	72	1	0	0	0	0	1	7.5		3	3	0	0	1	0	4	3	3.04	256	0.62	1.96	1.55102	130.612	2.16	6.65		0.84	0.35			1.04	209	1	0	0	0	0	1	1	1	1	31
1718977	0	64	0	0	0	1	0	1	4.5		2	2	0	1	2	0	4	0	2.32	200	0.22	1.84	1.26087	108.696	0.05	9.66	1.24	0.94	0.25	116.48	0.16	0.22	67	0	0	0	0	0	0	0	0	0	60
1719057	1	59	1	1	0	0	0	1	5.5		3	3	1	0	2	0	3	2	4.29	380	0.39	1.82	2.35714	208.791	1.55	3.85	0.75	0.45	1.22			1.45	95	0	0	0	0	0	0	0	0	0	60
1718961	1	45	1	0	0	0	0	3	3.5	1	2	1	0	0	1	0	1	0	3.18	243	0.42	1.49	2.13423	163.087	1.81	5.14	0.51	2.52	5.65	34.69	0.13	3.45	15	0	0	0	0	0	0	0	0	0	60
1719233	1	59	1	0	0	1	0	3	6	1	2	3	1	0	1	0	4	1	4.67	318	0.5	2.46	1.89837	129.268	54.54	32.06	29.35	90.94	27.61	248.33	3.18	2.15	238	1	1	1	1	1	2	2	2	1	12
1719222	1	55	1	0	0	0	0	3	11		4	3	1	0	1	1	4	1	4.58	473	0.52	1.79	2.55866	264.246	1.14	8.45	0.51	0.61	1.55	119.83	1.13	1.15	192	1	0	0	0	0	1	1	1	1	26
1719389	1	69	1	0	0	0	0	3	1.5			1	0	0	2	0	1	0	3.63	204	0.43	1.32	2.75	154.545	0.39	0.45	0.62	3.02	1.15	322.77	5.14	0.55	136	1	0	0	0	1	1	1	2	1	4
1802369	0	49	0	0	0	0	0	2	4		4	2	0	0	2	1	3	0	3.88	287	0.32	1.3	2.98462	220.769	0.65	40.72	7.55	27.45	12.45	44.74	1.3	3.45	135	1	0	1	1	1	1	2	2	0	60
1802306	1	55	1	1	0	0	0	1	9	3	3	2	0	1	2	1	3	1	3.61	223	0.35	2.15	1.67907	103.721	0.45	5.05	0.66	1.15	2.47	41.39	0.13	1.05	207	1	0	0	0	0	1	1	1	0	60
1802398	0	46	0	0	0	0	0	2	2	3	4	3	0	1	2	1	3	2	2.12	407	0.22	1.41	1.50355	288.652	1.1	16.33	22					1.66	300	1								1	16
1708766	1	48	0	1	0	1	0	3	5		4	1	1	0	1	0	1	0	5.45	264	0.6	2.41	2.26141	109.544	1.52	36.15	2.45	1.55	8.21	68.25	0.13	2.65	84	0	0	1	0	0	0	0	0	0	60
1802469	1	68	0	1	1	0	0	3	5	1	2	2	0	0	2	0	3	0	6.22	452	0.8	2.3	2.70435	196.522	1.15	205.66	117.65	1.45	117.13	87.65	1.03	2.55	163	1	0	1	1	0	1	2	1	0	60
1802616	0	64	0	0	0	0	0	1	1			1	0	0	2	0	2	0	2.06	183	0.2	2.2	0.936364	83.1818	1.04	13.94	1.66	2.15	5.86	243.74	3.34	1.87	1125	1	0	0	0	0	1	1	1	0	60
1802636	1	61	1	1	0	1	0	1	4	1		3	1	0	1	0	3	2	3.76	366	0.41	1.93	1.94819	189.637	0.94	23	2.95	6.88	7.55	214.7	3.18	1.66	134	1	0	0	0	1	1	1	2	0	60
1802518	0	46	0	0	0	0	0	2	3.5		4	3	0	1	2	1	3	3	1.75	342	0.2	1.47	1.19048	232.653	0.11	9.69	0.65	10.65	1.67	178.53	0.13	0.75	76	0	0	0	0	1	0	0	1	1	22
1802521	1	53	1	0	0	0	0	1	8.5	3	4	4	1	0	1	1	3	3	4.29	318	0.41	2.35	1.82553	135.319	1.07	7.88	0.54	0.55	1.45	117.15	1.3	2.26	47	0	0	0	0	0	0	0	0	1	22
1719321	0	50	0	0	0	0	0	2	5				0	0	1	0			3.34	169	0.3	1.4	2.38571	120.714	0.18	26.3	2.15	0.65	11.45	71.55	0.12	2.08	47	0	0	1	1	0	0	1	0	0	60
1719495	1	54	1	1	0	0	0	1	4		2	3	1	1	1	1	3	2	3.59	256	0.46	1.98	1.81313	129.293	2.08	4.54	0.57	0.55	6.66	109.45	0.13	2.08	63	0	0	0	0	0	0	0	0	1	21
1719496	1	61	0	0	0	0	0	3	1.5				0	0	1	0			1.95	229	0.44	1.33	1.46617	172.18	1.05	8.31	0.51	0.66	3.5	45.45	0.13	2.15	131	1	0	0	0	0	1	1	1	0	60
1719480	0	75	0	0	0	1	0	1	5	2	4	3	0	0	1	0	4	3	5.01	404	0.4	1.99	2.51759	203.015	9.75	5.22	0.66	2.11	0.25	44.74	0.12	1.6	525	1	1	0	0	0	2	1	1	1	14
1719394	0	52	0	0	0	1	0	2	1		3	1	0	0	2	0	1	0	2.19	263	0.24	1.87	1.17112	140.642	0.05	7.94	0.55	0.95	2.52			0.54	71	0	0	0	0	0	0	0	0	0	60
1719498	1	68	0	0	0	0	0	2	7		4	2	0	1	1	1	3	0	2.43	223	0.23	1.97	1.2335	113.198	3.4	4.62	0.55	12.42	0.15	75.58	0.12	0.84	141	1	1	0	0	1	2	1	2	1	19
1719406	0	64	0	0	0	1	0	1	6		3	3	1	0	1	0	4	3	3.98	323	0.41	2.37	1.67932	136.287	4.88	0.55	0.45	0.85	1.02	739.8	0.1	1.25	273	1	1	0	0	0	2	1	1	1	7
1719525	1	64	0	0	0	0	0	3	3.5		2	4	0	0	2	1	4	1	2.96	239	0.28	1.42	2.08451	168.31	6.45	15.55		127.28	8.05			5	1102	1	1	0	0	1	2	1	2	1	20
1719514	1	61	1	0	0	0	0	1	5		4	3	0	1	2	1	4	0	4.57	232	0.39	2.33	1.96137	99.5708	2.16	16.88	1.88	0.66	8.45	89.66	0.13	1.25	62	0	0	0	0	0	0	0	0	0	60
1719522	1	60	1	0	0	1	0	1	4	2	4	3	1	1	2	1	4	3	2.37	202	0.45	1.64	1.44512	123.171	0.24	12.55	0.55	0.77	7.22	156.11	0.13	172.2	155	1	0	0	0	0	1	1	1	0	60
1719551	1	63	1	0	1	0	0	2	3		3	4	1	1	1	1	4	1	2.79	239	0.5	2.04	1.36765	117.157	74.01	419.65	0.51	20.17	244.37	80.95	0.13	0.84	383	1	1	1	1	1	2	2	2	1	23
1719569	1	62	1	0	0	0	0	1	5.5	2	4	3	1	1	2	0	4	3	4.3	397	0.8	4.09	1.05134	97.066	0.7	3.66	0.94	0.94	0.25	383.84	4.26	3.52	50	0	0	0	0	0	0	0	0	1	18
1719575	0	45	0	0	0	0	0	2	7		4	3	1	1	2	1	4	3	6.16	533	0.98	3.69	1.66938	144.444	3.43	234.94	72.13	37.57	62.92	116.6	0.59	0.01	139	1	1	1	1	1	2	2	2	1	18
1719597	1	59	1	1	0	0	0	3	3		3	2	1	1	2	1	3	0	4.26	287	0.2	2.52	1.69048	113.889	0.84	8.57	0.55	3.15	2.01			1.04	15	0	0	0	0	1	0	0	1	1	52
1719619	1	79	0	0	0	1	0	3			4				3	0			4.98	346	0.84	0.87	5.72414	397.701	1.51	26.45	0.94	23.09	11.3	86.31	0.13	0.45	195	1	0	1	1	1	1	2	2	1	1
1719578	1	54	0	0	0	0	0	3	4.5		3	3	1	1	1	1	4	1	4.81	261	0.46	2.2	2.18636	118.636	0.55	73.55		2.15	94.45			2.66	70	0	0	1	1	0	0	1	0	1	25
1719717	0	81	0	0	0	0	0	2	6.5	3	2	2	0	0	1	1	2	2	3.88	355	0.16	1.06	3.66038	334.906	11.25	33.54	0.91	25.34	61.45	70.89	0.16	1.04	164	1	1	1	1	1	2	2	2	0	60
1719623	1	62	1	0	0	0	1	1	6	2	4	3	0	1	2	1	3	3	5.73	253	0.53	2.52	2.27381	100.397	0.22	141.66	0.9	0.65	80.43	73.58	0.13	2.55	94	0	0	1	1	0	0	1	0	1	31
1719587	1	70	1	0	0	0	0	1	5.5		3	3	1	1	1	1	4	2	1.55	160	0.19	2.14	0.724299	74.7664	12.03	11.45		0.8	3.62			0.51	19	0	1	0	0	0	1	0	0	1	17
1719586	1	51	0	0	0	0	0	2	4	3	3	1	0	0	1	0	1	0	3.9	287	0.46	2.24	1.74107	128.125	0.94	24		0.45	13.5			1.25	36	0	0	0	1	0	0	1	0	0	60
1719659	0	38	0	0	0	0	0	3	4		4	2	0	0	1	1	4	0	3.02	226	0.26	1.71	1.76608	132.164	0.15	76.86	0.95	0.55	33.48	48.1	0.13	0.55	32	0	0	1	1	0	0	1	0	0	60
1719622	0	70	0	0	0	0	0	1	6	2	4	3	1	1	2	0	4	3	3.81	247	0.43	2.11	1.80569	117.062	0.51	5.45		1.3	50.22			1.5	81	0	0	0	1	0	0	1	0	0	60
1719679	1	53	0	0	0	0	0	1	5.5		2	2	0	1	2	0	4	0	2.86	187	0.19	1.43	2	130.769	1.34	24.15	1.4	1.62	12.55	138.6	0.13	2.92	80	0	0	0	1	0	0	1	0	0	60
1719676	1	49	1	0	0	0	0	2	6.5		4	4	1	1	2	1	4	3	6.17	335	0.4	1.45	4.25517	231.034	1.5	58.06		1.55	45.2			1.15	81	0	0	1	1	0	0	1	0	1	19
1719767	1	56	1	1	0	0	0	3	1				0	0	1	0			9.83	271	0.43	2.37	4.14768	114.346	1.15	4.92	0.55	0.81	6.1	34.69	0.1	4.16	6	0	0	0	0	0	0	0	0	0	60
1719775	1	48	1	0	0	0	0	1	1.5	1	2	1	0	0	2	1	2	0	4.09	129	0.29	1.94	2.10825	66.4948	0.85	6.25	0.77	1.25	0.45	52.12	0.13	2.77	58	0	0	0	0	0	0	0	0	0	60
1719797	1	64	0	1	0	0	0	1	7			3	1	1	2	0	4	3	4.7	308	0.41	2.14	2.19626	143.925	0.35	0.25		13.46	0.45			2.2	66	0	0	0	0	1	0	0	1	1	8
1719455	1	53	0	1	0	0	0	1	2		4	1	0	0	2	0	1	0	2.98	215	0.54	1.91	1.56021	112.565	1.44	11.14		7.42	6.09			2.08	93	0	0	0	0	1	0	0	1	0	60
1719720	0	72	0	0	0	1	0	1	6		4	3	1	1	2	0	4	3	3.21	261	0.32	1.81	1.77348	144.199	1.05	21		18.86	2.81			1.66	666	1	0	0	0	1	1	1	2	1	19
1719868	1	70	0	0	1	0	0	1	5		2	2	1	1	2	0	2	1	3.15	229	0.36	1.29	2.44186	177.519	7.66	411.45	266.54	11.55	332.45	198.91	0.13	1.05	113	0	1	1	1	1	1	1	1	0	60
1719961	1	65	1	1	0	0	1	1	13		3	3	0	1	2	1	4	3	4.6	464	0.45	1.93	2.38342	240.415	3.38	3.94	3.59	37.8	8.9	40.05	0.23	1.45	28	0	1	0	0	1	1	0	1	1	15
1719873	1	60	0	0	0	0	0	1	6	2	4	3	1	1	2	1	4	3	3.93	286	0.37	1.68	2.33929	170.238	107.59	2.74	0.67	181.77	0.07	192.28	0.69	3.75	218	1	1	0	0	1	2	1	2	1	9
1719929	1	69	1	0	0	1	0	3			4				3	0			6.26	273	0.76	1.09	5.74312	250.459	53.43	19.88	3.04	250	23.22	117.15	0.46	1.8	264	1	1	0	1	1	2	2	2	1	17
1719954	1	67	0	0	0	0	1	1	8.3			3	1	0	1	0	4	1	4.54	229	0.78	2.99	1.51839	76.5886	0.73	11.4	0.76	0.77	2.98	103.07	0.14	3.75	361	1	0	0	0	0	1	1	1	0	60
1719984	1	50	1	0	0	0	0	1	6	2	4	3	1	0	2	1	4	2	5.12	192	0.28	1.18	4.33898	162.712	1.89	13.08	1.16	1.78	1.17	77.59	0.97	1687	48	0	0	0	0	0	0	0	0	0	60
1719966	0	60	1	0	0	1	0	3	4		2	3	1	0	1	0	4	2	4.85	287	0.51	2.11	2.29858	136.019	5.53	11.82		2.1	3.33			1.42	106	0	1	0	0	0	1	0	0	0	60
1727027	1	56	1	1	0	0	0	2	10	1	2	3	1	0	1	0	3	2	5.12	517	0.35	2.98	1.71812	173.49	1.42	0.45	0.65	6.88	1.66	201.6	5.13	1504	1257	1	0	0	0	1	1	1	2	1	2
1727049	1	78	1	0	0	0	0								3	0			1.99	184	0.17	1.53	1.30065	120.261	68.58	420.65	734.5	7.45	327.36	168	0.13	1.55	621	1	1	1	1	1	2	2	2	1	6
1727111	1	64	1	0	0	0	0	1	3		3	1	0	0	2	0	2	0	2.72	232	0.58	1.75	1.55429	132.571	0.76	8.55	0.72	4.35	1.22	9	0.13	6.15	27	0	0	0	0	1	0	0	1	0	60
1727217	1	66	0	0	0	0	0	1	10		3	3	1	1	2	1	4	2	3.56	314	0.44	1.01	3.52475	310.891	3.15	31.66	9.54	1.12	54.34	276.88	4.16	13.65	102	0	1	1	1	0	1	1	0	1	24
1727074	0	68	0	0	0	1	1	1	3.5	1	2	2	0	0	2	0	3	0	4.39	277	0.35	2.02	2.17327	137.129	13.68	92.16	18.03	13.22	73.05	97.03	1.13	1.55	212	1	1	1	1	1	2	2	2	0	60
1727165	1	60	1	0	0	0	0	1	6	2	4	3	0	1	2	0	3	2	2.14	251	0.27	2.56	0.835938	98.0469	1.85	16.55		2.15	4.45			4.16	103	0	0	0	0	0	0	0	0	0	60
1727262	0	59	0	0	0	1	0	3	1.5	1	2	1	0	0	1	0	1	0	2.72	218	0.23	1.95	1.39487	111.795	0.07	23.66		0.69	2.15			2.26	373	1	0	0	0	0	1	1	1	0	60
1727447	1	47	1	1	0	0	0	3	2.5	1	2	2	0	0	2	0	2	0	3.09	284	0.36	2.64	1.17045	107.576	3.36	16.97	0.71	0.66	6.32	241.77	3.18	2.8	452	1	1	0	0	0	2	1	1	0	60
1727513	1	56	0	0	0	0	0	2	7		4	3	1	0	1	0	4	3	2.34	225	0.25	1.2	1.95	187.5	0.57	182.23	155.64	2.15	10.45	60.85	0.13	1.6	2045	1	0	1	1	0	1	2	1	1	5
1727501	1	56	1	0	0	0	0	2	3	3	4	3	0	0	2	0	3	2	2.17	254	0.24	2.1	1.03333	120.952	11.1	24.85	1.99	1.05	7.25	160.69	0.13	2205	2854	1	1	0	0	0	2	1	1	1	30
1727581	1	60	1	1	0	0	0	1	5	1	2	2	0	0	2	1	4	0	13.81	224	0.57	1.97	7.01015	113.706	3.02	32.55	2.74	7.65	13.6	37.3	0.13	5.55	69	0	1	1	1	1	1	1	1	0	60
1727596	0	44	0	0	0	0	0	2	20	2	4	2	0	1	2	0	3	0	2.21	252	0.35	1.39	1.58993	181.295	2.35	20.35	11.63	3.72	16.25	60.15	1.13	9.35	21	0	1	0	1	1	1	1	1	0	60
1727620	1	67	1	1	0	0	0	1	5	3	3	2	0	1	2	1	3	1	5.15	0.27	2.27	29.2	0.17637	0.00924658	2.35	4.33	0.45	111.28	1.5	65.53	0.3	2.55	640	1	1	0	0	1	2	1	2	1	4
1727586	0	36	0	0	0	0	0	2	4	2	4	3	1	1	2	1	4	3	2.82	473	0.35	2.67	1.05618	177.154	0.15	14.15		2.66	4.35			2.15	108	0	0	0	0	1	0	0	1	1	36
1727590	1	54	1	1	0	0	0	2	8			2	0	0	2	0	4	0	3.61	423	0.47	1.72	2.09884	245.93	0.63	3.68	0.58	0.54	0.84	133.91	0.16	3.75	128	1	0	0	0	0	1	1	1	1	16
1727573	0	56	0	0	0	0	0	1	5		3	3	0	1	1	0	4	2	3.18	302	0.25	1.79	1.77654	168.715	1.45	84.55		1.66	58.62			3.66	167	1	0	1	1	0	1	2	1	1	11
1727659	1	53	1	1	0	0	0	1	5	3	4	3	1	1	1	1	3	2	5.29	241	0.28	1.3	4.06923	185.385	1.15	54.99	2.86	3.38	42.25	953.08	15.66	5.7	29	0	0	1	1	1	0	1	1	1	4
1727707	0	60	0	0	0	0	0	3	4.5		3	3	1	1	2	0	4	3	3.14	314	0.29	1.35	2.32593	232.593	0.44	3.45		1.45	0.44			4.16	103	0	0	0	0	0	0	0	0	1	24
1727749	1	59	1	1	0	1	0	3	3.5	2	4	3	1	1	2	1	4	3	4.16	199	0.36	1.6	2.6	124.375	0.74	158.74	39.59	1.74	121.66	535.34	5.17	1.66	93	0	0	1	1	0	0	1	0	1	21
1727753	1	58	0	0	0	0	0	1	2.5	1	3	2	0	1	2	1	4	0	3.17	192	0.52	2.33	1.36052	82.4034	1.55	21.77	2.55	2.05	8.05	143.97	0.13	2.91	42	0	0	0	0	0	0	0	0	0	60
1727700	1	59	1	0	0	0	0	1	5.5		3	3	1	1	2	1	4	3	4.19	507	0.45	2.32	1.80603	218.534	0.28	2.45	0.55	2.11	0.1	457.72	6.28	3.95	95	0	0	0	0	0	0	0	0	1	4
1727766	1	56	1	0	0	0	0	1	3	1	2	1	0	0	1	0	2	0	4.16	163	0.43	2.24	1.85714	72.7679	1.15	9.55	0.78	0.47	2.25	98.38	0.13	5.16	14	0	0	0	0	0	0	0	0	0	60
1717990	1	57	1	1	0	0	1	2	0.5			1	0	0	2	1	2	0	4.47	290	0.36	2.44	1.83197	118.852	0.35	6.5	0.77	1.16	0.55	168.55	0.13	2.15	64	0	0	0	0	0	0	0	0	0	60
1727642	0	38	0	0	0	0	0	1	5		3	1	0	0	2	0	2	0	0.84	220	0.22	1.59	0.528302	138.365	0.45	24.66	1.72	0.85	3.45	279.91	3.18	4.34	55	0	0	0	0	0	0	0	0	0	60
1721893	1	40	0	0	0	0	0	3	5		4	3	1	0	2	1	3	2	3.89	334	0.98	2.67	1.45693	125.094	1.68	12.94	0.93	0.66	3.1			20052	68	0	0	0	0	0	0	0	0	1	9
1727907	0	52	1	0	0	0	0	1	5	3	3	3	1	1	2	0	3	3	2.26	216	0.26	2.19	1.03196	98.6301	113.24	6.66	0.84	40.93	2.15	148.32	0.26	4.16	179	1	1	0	0	1	2	1	2	1	7
1727820	0	73	0	0	0	0	0	3	6.5	2	4	3	1	1	1	1	4	2	2.1	233	0.19	1.11	1.89189	209.91	19.61	37.81	4.44	2.35	10.45	76.26	1.3	5	176	1	1	1	1	0	2	2	1	1	17
1727926	1	69	0	0	0	0	0	1	4.5	2	4	2	0	0	2	1	3	0	2.63	487	0.39	2.06	1.2767	236.408	9.64	4.54				41.4	1.3		195	1								1	11
1727991	1	62	1	0	0	0	0	3	5	2		2	1	1	2	0	3	1	3.35	186	0.41	1.54	2.17532	120.779	2.83	117.7	51.63	11.4	70.01	189.22	0.97	1.04	105	0	1	1	1	1	1	1	1	1	24
1727935	1	53	1	0	0	0	0	1	4	3	4	3	1	1	1	1	4	3	3.7	276	0.25	2.01	1.8408	137.313	1.44	20.14	2.91	2.01	7.41	80.27	0.6	1.87	65	0	0	0	0	0	0	0	0	1	43
1728016	1	66	1	0	0	0	0	3	1.5		2	1	0	0	1	1	1	1	3.54	184	0.44	1.8	1.96667	102.222	1.26	9.68	0.64	1.21	0.74	417.97	3.46	4.37	179	1	0	0	0	0	1	1	1	0	60
1727963	1	54	1	0	0	0	0	1	3.5		4	3	1	1	1	0	3	2	3.64	155	0.4	1.5	2.42667	103.333	0.97	9.25	0.96	2.38	1.83	155.09	0.5	2.08	51	0	0	0	0	0	0	0	0	0	60
1727958	1	67	1	0	0	0	0	3	1.5				0	0	1	0		0	4.64	354	0.49	3.95	1.17468	89.6203	2.3	33.18	7.77	3.23	13.5	183.62	1.6		86	0	1	1	1	1	1	1	1	1	3
1727964	1	61	0	0	0	1	0	3	4		3	3	1	1	1	1	4	2	3.6	237	0.24	1.38	2.6087	171.739	1.52	31.63		24.85	11.23			4.37	94	0	0	1	1	1	0	1	1	0	60
1727951	1	47	1	0	0	0	0	3	8	2	4	3	1	0	1	0	3	3	4	274	0.57	1.68	2.38095	163.095	0.73	5.22	0.87	77.74	1.14	118.49	0.6	0.83	69	0	0	0	0	1	0	0	1	1	29
1728092	0	31	0	0	0	0	0	2	4	2	4	3	1	1	1	0	4	2	4.23	334	0.34	1.92	2.20312	173.958	1.47	0.17	0.82	0.97	0.18	144.63	0.71	0.4	223	1	0	0	0	0	1	1	1	0	60
1728053	1	59	1	0	0	1	0	1	4.5	1	2	3	0	0	1	0	3	2	7.1	347	0.96	2.85	2.49123	121.754	33.66	11.57		2.99	0.11			0.83	422	1	1	0	0	1	2	1	2	0	60
1728079	1	56	0	0	0	0	0	3	2.5		4	2	1	0	1	0	2	1	3.17	294	0.42	2.75	1.15273	106.909	0.73	5.22		2.38	0.23			2.2	166	1	0	0	0	0	1	1	1	1	29
1728447	1	44	1	0	0	0	0	2	8	2	4	3	1	1	1	0	4	2	6.4	358	0.65	3	2.13333	119.333	0.65	6.66	0.91	3.14	1.26	100.38	0.13	5.38	18	0	0	0	0	1	0	0	1	0	60
1728397	0	54	0	0	0	1	0	1	3	3	3	2	0	1	2	1	3	1	1.95	106	0.2	1.87	1.04278	56.6845	1.07	10.45	0.83	2.33	4.34	86.31	0.1	4.16	121	0	0	0	0	0	0	0	0	0	60
1728370	1	48	1	1	0	0	0	2	2.5	3	3	1	1	0	2	0	1	0	5.44	193	0.35	2.17	2.50691	88.9401	1.6	13.02	0.94	0.84	9.02	115.81	1.01	2.7	29	0	0	0	0	0	0	0	0	0	60
1728355	0	62	0	0	0	1	0	1	15	2	4	2	0	1	2	0	3	1	4.13	395	0.54	2.92	1.41438	135.274	1.6	10.22	0.52	3.33	1.78	229.99	3	1.6	34	0	0	0	0	1	0	0	1	1	49
1728456	1	50	0	0	0	0	0	1	8	2	4	3	0	1	1	0	3	3	3.58	295	0.48	2.05	1.74634	143.902	23.52	5.82	0.57	3.04	0.33	45.41	0.86	1.66	127	1	1	0	0	1	2	1	2	1	9
1728516	1	62	0	0	0	1	0	1	6	1	2	3	1	1	2	1	3	3	5.3	230	0.91	1.94	2.73196	118.557	2.88	15.94		18.45	7.24			1.84	148	1	1	0	0	1	2	1	2	1	27
1728487	1	80	0	0	0	0	0	1	5	1	2	3	1	1	1	0	3	2	2.79	147	0.3	1.15	2.42609	127.826	0.31	182.81	49.45	26.44	55.17	197.38	2.97	2.77	201	1	0	1	1	1	1	2	2	1	17
1728471	1	65	1	1	0	0	0	1	6		2	2	0	0	1	0	2	2	4.42	290	0.6	1.56	2.83333	185.897	1.78	3.85	0.62	1.65	0.46	328.31	2.97	3.95	3808	1	0	0	0	0	1	1	1	1	14
1728585	1	54	0	0	0	1	0	1	11	3	3	3	1	0	1	0	3	3	4.75	353	0.24	2.46	1.93089	143.496	2.77	44.81	4.27	156	25.99	107.76	0.61	3.54	355	1	1	1	1	1	2	2	2	1	13
1728565	1	55	1	0	0	0	0	1	6	1	2	3	0	0	2	1	4	2	3.4	191	0.14	0.93	3.65591	205.376	31.53	0.15	0.92	6.48	0.11	64.86	0.79	3.33	72	0	1	0	0	1	1	0	1	1	26
1728652	1	75	0	0	0	0	0	1	6	1	2	3	0	0	2	0	3	2	5.31	354	0.34	1.29	4.11628	274.419	0.42	3.64	7.46	2.57	31.11	88.33	1.03	2.1	420	1	0	0	1	1	1	2	2	1	55
1728642	1	59	1	1	0	0	0	1	4	1	2	3	0	0	2	1	3	2	3.12	188	0.18	1.59	1.96226	118.239	3.27	0.45	0.52	0.82	2.06	169.36	1.13	7.5	64	0	1	0	0	0	1	0	0	0	60
1727087	1	54	1	0	0	0	0	3	2	2	4	2	0	1	2	1	3	1	12.26	1794	1.27	3.75	3.26933	478.4	1.05	29.45	5.89	2.28	37.9	103.74	0.13	1.25	52	0	0	1	1	0	0	1	0	0	60
1728703	1	48	1	0	0	0	0	3	6	3	3	3	1	1	1	1	3	3	1.77	170	0.44	2.32	0.762931	73.2759	3.16	216.66	61.02	1.95	32.01	657.13	8.61	1.25	136	1	1	1	1	0	2	2	1	1	11
1728705	1	54	0	0	0	0	0	1	4.5	1	3	2	0	0	2	1	2	2	4.46	246	0.67	1.29	3.45736	190.698	1.2	3.66		1.17	0.09			33.94	330	1	0	0	0	0	1	1	1	1	24
1720313	1	55	1	0	0	0	0	1	4	1	2	2	0	0	1	1	3	0	5.33	342	0.36	3.2	1.66562	106.875	1.45	4.88		4.84	1.15			1.87	75	0	0	0	0	1	0	0	1	1	59
1728810	1	59	1	0	0	0	0	2	11	2	4	3	1	1	2	0	3	3	3.35	439	0.55	1.31	2.55725	335.115	1.47	12.25	0.71	0.82	1.43	34.69	1.3	6.53	272	1	0	0	0	0	1	1	1	1	4
1728875	1	55	0	0	0	0	0	1	6	3	2	2	0	0	2	1	4	0	1.96	390	0.39	1.44	1.36111	270.833	1.05	9.42	0.6	0.45	3.85	66.2	0.13	1.45	258	1	0	0	0	0	1	1	1	0	60
1729019	1	80	1	0	0	1	0	2	6.5	3	3	3	0	1	2	0	4	3	10.72	570	0.73	1.42	7.5493	401.408	0.94	9.42	0.77	0.58	1.26	95.69	0.71	6.34	71	0	0	0	0	0	0	0	0	1	4
1729017	1	46	1	1	0	0	0	2	9	2		3	1	0	2	1	3	3	4.7	471	0.55	2.07	2.27053	227.536	0.81	168.23	91.27	141.66	133.24	58.15	1.12	3.33	167	1	0	1	1	1	1	2	2	1	37
1728981	1	57	1	1	0	0	0	1	4.5		3	3	1	1	2	1	4	3	3.98	125	0.13	1.29	3.08527	96.8992	0.1	3	0.67	3.33	1.5	123.18	0.69	3.12	635	1	0	0	0	1	1	1	2	1	14
1728977	1	78	0	0	0	0	0	1	1.5	3	4	2	0	0	1	0	3	0	3.29	289	0.45	2.78	1.18345	103.957	2.75	0.6		23.92	0.16			3.75	157	1	1	0	0	1	2	1	2	0	60
1729025	0	47	0	0	0	0	0	2	6.5		4	3	1	1	1	1	4	3	1.89	536	0.3	1.18	1.60169	454.237	0.34	13.22		211.98	1.5			2.55	537	1	0	0	0	1	1	1	2	1	18
1729040	1	61	1	0	0	0	0	1	7		3	3	1	0	2	0	3	2	2.58	170	0.23	1.24	2.08065	137.097	0.45	11.15	0.94	0.55	1.45	280	3.18	3.75	183	1	0	0	0	0	1	1	1	1	30
1729034	1	49	1	0	0	0	0	3	2.5	2	4	1	0	0	1	0	2	0	2.27	220	0.41	2.11	1.07583	104.265	0.47	4.05	0.94	7.5	0.45	87.65	0.16	9.23	28	0	0	0	0	1	0	0	1	0	60
1725119	1	52	1	1	0	0	0	1	3.5	3	4	3	1	0	2	1	4	3	2.62	572	0.36	1.07	2.4486	534.579	71.25	23.45	13.77	16.88	8.55	110.2	3.15	0.45	431	1	1	0	0	1	2	1	2	1	22
1800055	0	52	0	0	1	0	0	2	2.5	1	2	1	0	0	2	0	1	0	3.01	218	0.34	1.47	2.04762	148.299	0.15	10.45	0.66	0.55	0.55	119.16	0.16	2.61	35	0	0	0	0	0	0	0	0	0	60
1804432	1	54	0	1	0	0	0	3	3	1	3	1	0	0	2	0	1	0	3.57	266	0.43	1.78	2.00562	149.438	12.87	10.45	2.92	1.98	5.23	221.84	3.8	8.26	43	0	1	0	0	0	1	0	0	0	60
1804394	1	63	1	0	0	0	1	1	5		3	3	1	1	2	1	4	2	2.15	166	0.17	1.25	1.72	132.8	1.02	4	0.66	0.96	0.54	56.81	0.94	2.25	98	0	0	0	0	0	0	0	0	1	19
1804451	1	64	1	1	0	0	0	3	6	1	3	2	0	0	2	1	4	0	2.6	303	0.17	0.8	3.25	378.75	1.89	0.5	0.55	8.58	0.1	96.35	1	81.96	234	1	0	0	0	1	1	1	2	1	52
1804442	1	54	0	0	0	1	1	2	1	1	3	1	0	1	2	0	1	0	4.92	306	0.62	1.43	3.44056	213.986	0.8	6.25	0.58	1.14	0.15	140.61	1.3	3.15	122	0	0	0	0	0	0	0	0	0	60
1804465	1	71	1	1	0	1	0	3	5		3	3	0	1	1	0	3	3	5.13	493	0.94	2.67	1.92135	184.644	5.33	21.45		33.71	24.07			2.91	130	1	1	0	1	1	2	2	2	1	22
1804400	1	50	1	0	0	0	0	3	6		4	3	0	0	1	1	2	3	3.67	100	0.31	2.08	1.76442	48.0769	2.2	13		3.98	1.6			3.33	115	0	1	0	0	1	1	0	1	1	9
1804466	0	57	0	0	0	1	0	3	8		4	3	1	1	2	1	4	2	4.48	325	0.38	1.45	3.08966	224.138	0.15	4.62	0.64	3.88	0.11	63.52	1.55	3.5	116	0	0	0	0	1	0	0	1	1	12
1804408	1	57	1	0	0	0	0	2	12	2	4	3	1	1	2	1	4	3	2.29	248	0.28	1.69	1.35503	146.746	1.94	14.35	1.35	6.24	7.84	135.25	1.48	4874	622	1	0	0	0	1	1	1	2	1	28
1804525	1	43	1	1	0	0	0	1	5			3	0	0	1	1	3	3	5.51	446	0.53	3.26	1.69018	136.81	49.29	8.33	0.92	1.01	2.7	153.05	1.5	0.45	109	0	1	0	0	0	1	0	0	0	60
1804497	0	55	0	0	0	0	0	2	4	3	3	4	1	1	2	1	4	2	1.62	248	0.28	1.37	1.18248	181.022	3.58	16.71	2.55	3	8.9	143	1.13	5.16	232	1	1	0	0	1	2	1	2	1	5
1804498	1	61	1	1	0	0	0	1	3	3	3	2	1	1	2	0	2	2	16.14	171	0.16	0.91	17.7363	187.912	1.4	12.94	0.71	2.25	6.46	117.15	1.5	4.34	547	1	0	0	0	0	1	1	1	0	60
1804518	1	65	1	0	0	0	0	1	7		4	2	0	0	1	0	2	2	4.19	320	0.33	2.14	1.95794	149.533	13.53	14.15	1.21	3.66	5.45	24.88	0.13	4.37	78	0	1	0	0	1	1	0	1	1	44
1804489	1	59	1	0	0	0	0	1	3	1	2	2	0	0	2	1	1	2	3.32	158	0.5	1.96	1.69388	80.6122	4.15	4.66	6.92	3.66	53.55	34.69	1.3	2.6	50	0	1	0	1	1	1	1	1	0	60
1804718	1	55	1	0	0	0	0	1	6	1	2	2	0	1	2	0	3	0	2.85	256	0.51	2.21	1.28959	115.837	2.05	231.04	56.12	5.45	35.15	79.61	1.3	5.16	130	1	0	1	1	1	1	2	2	0	60
1804539	1	65	0	0	0	1	0	1	5.5	1	2	1	0	0	2	0	1	0	2.63	172	0.01	2.66	0.988722	64.6617	1.73	17.55	0.77	1.42	1.55	159.68	1.55	5.45	70	0	0	0	0	0	0	0	0	1	58
1804538	1	60	1	0	0	1	0	3	12		3	3	0	0	1	1	3	3	2.85	405	0.31	1.84	1.54891	220.109	1	14.45	3.16	102.27	6.45	126.54	1.3	2.25	72	0	0	0	0	1	0	0	1	1	38
1804560	1	65	1	0	0	0	0	1	4		4	3	1	1	1	0	4	2	1.67	108	0.28	1.32	1.26515	81.8182	11.35	54.24		14.71	2.15			403.3	386	1	1	1	0	1	2	1	2	1	3
1804752	0	43	1	0	0	0	0	3	5	2	4	3	1	0	1	1	4	3	2.8	231	0.35	0.62	4.51613	372.581	1.28	53.4	11.05	17.22	67.45	228.46	3.99	8.23	1029	1	0	1	1	1	1	2	2	1	3
1804581	1	25	1	0	0	0	0	2	5.5		3	2	0	0	2	1	3	0	3.66	225	0.31	1.83	2	122.951	2.58	2.55	0.65	58.34	2.15	145.98	1.3	3.12	86	0	1	0	0	1	1	0	1	0	60
1804549	0	62	0	0	0	0	0	1	4	2	4	3	1	1	2	0	3	2	2.82	194	0.38	1.77	1.59322	109.605	0.66	7.6	0.84	6.88	4.65	72.91	1.3	4.16	87	0	0	0	0	1	0	0	1	1	32
1804916	0	56	0	0	0	0	1	1	3.5	3	3	3	1	1	2	1	3	2	1.14	287	0.3	2.05	0.556098	140	70	9.5	3.77	2.45	8.55	150.51	1.13	2.65	153	1	1	0	0	0	2	1	1	1	21
1804822	1	61	1	0	0	1	0	3	3.5	2		3	1	0	1	1	3	2	2.72	210	0.33	1.56	1.74359	134.615	0.5	9.66	0.45	1.5	2.25	174.96	1.15	8.84	79	0	0	0	0	0	0	0	0	0	60
1804901	1	61	1	0	0	0	0	1	6	3	3	3	1	1	1	1	3	2	3.28	210	0.46	2.48	1.32258	84.6774	2.55	58.55	3.31	5.18	40.69	123.18	1.63	0.22	209	1	1	1	1	1	2	2	2	1	19
1804870	1	63	0	0	0	0	0	1							1	0		0	2.97	294	0.3	1.51	1.96689	194.702	0.92	7.55	0.66	0.64	0.15	185.66	1.31	0.55	675	1	0	0	0	0	1	1	1	0	60
1804810	0	64	0	0	0	0	1	3	3	2	4	2	0	0	1	0	3	0	3.35	277	0.34	2.4	1.39583	115.417	1.45	16.15	0.65	10.02	9.55	136.59	1.15	0.45	118	0	0	0	0	1	0	0	1	0	60
1804787	1	66	0	0	0	1	0	2	5	2	4	3	1	1	1	0	3	3	3.28	178	0.56	1.52	2.15789	117.105	0.34	6		0.66	1.32			1.52	125	1	0	0	0	0	1	1	1	1	9
1803224	1	48	1	1	0	0	1	3	4	2	4	2	0	0	2	1	3	1	1.85	157	0.25	1.75	1.05714	89.7143	0.47	9.45	0.45	3.45	0.55	130.55	0.16	3.54	91	0	0	0	0	1	0	0	1	1	33
1803260	0	59	0	0	0	1	0	3	5	2	4	1	0	0	1	0	1	0	3.65	255	0.38	2.61	1.39847	97.7011	0.36	9		1.84	3.45			6.53	55	0	0	0	0	0	0	0	0	0	60
1803291	1	57	1	0	0	0	0	1	4.5	1	2	3	0	1	1	1	3	3	4.79	297	0.52	2.71	1.76753	109.594	6.45	12	0.58	1.45	1.25			2.08	141	1	1	0	0	0	2	1	1	1	20
1803325	1	51	0	1	0	1	0		6	3	4	3	1	0	2	1	3	3	2.38	254	0.22	1.08	2.2037	235.185	16.1	23.4	1.61	160.04	46.68	151.01	0.67	3.75	2035	1	1	0	1	1	2	2	2	1	3
1803330	1	57	1	0	0	0	0	1	3.5	3	3	2	1	0	2	1	3	1	3.43	253	0.4	2.59	1.32432	97.6834	1.71	86.6	13.73	6.88	30.35	109.77	0.91	13.07	113	0	0	1	1	1	0	1	1	0	60
1803334	1	49	0	0	0	0	0	3	8.5	3	4	3	1	0	1	0	3	2	4.98	229	0.43	1.97	2.52792	116.244	0.55	8.91		21.71	1.1			1.04	764	1	0	0	0	1	1	1	2	1	2
1804921	1	70	1	0	0	0	0	1	5	1	3	3	1	1	1	0	3	3	2.17	134	0.22	1.39	1.56115	96.4029	5.02	0.66	0.65	4.25	0.18	109.78	1.15	1.88	83	0	1	0	0	1	1	0	1	0	60
1804855	0	77	0	0	0	0	1	1	8	3	3	3	1	1	1	0	3	3	4.05	312	0.54	1.91	2.12042	163.351	5.66	9.14	0.66	2.15	1.55	83.63	1.3	5.57	3531	1	1	0	0	0	2	1	1	1	5
1804846	1	59	1	1	0	0	0	3	3.5	3	4	2	1	1	2	0	3	1	2.82	103	0.46	2.24	1.25893	45.9821	0.64	15.66		2.35	6.22			2.55	124	1	0	0	0	0	1	1	1	0	60
1804894	1	62	0	0	0	0	0	1	1.5	2	4	3	1	0	1	1	4	1	3.2	208	0.47	1.7	1.88235	122.353	1.94	0.45		2.15	1.55			0.66	55	0	0	0	0	0	0	0	0	0	60
1804830	1	68	0	0	0	0	0	1	5	1	2	3	1	0	2	1	2	3	4.09	260	0.47	2.31	1.77056	112.554	1.05	11.66	0.97	0.86	0.65	27.6	0.13	1.25	166	1	0	0	0	0	1	1	1	0	60
1501253	1	59	0	0	0	0	0	1	4	2	4		0	0	2	0	4	0	3.62	296	0.34	2.2	1.64545	134.545	0.55	8.45	0.58	0.89	0.35	291.63	4.58	2.45	130	1	0	0	0	0	1	1	1	0	60
1804845	1	56	0	0	0	0	0	1	8.5		3	2	0	0	1	0	2	1	3.88	337	0.38	2.08	1.86538	162.019	1.26	10.55		9.45	0.74			1.25	209	1	0	0	0	1	1	1	2	0	60
1804992	1	82	1	0	0	0	1	1	6	2	4	3	1	1	1	0	3	2	3.48	186	0.38	2.3	1.51304	80.8696	2.69	29.54		1.65	9.35			6.15	243	1	1	1	0	0	2	1	1	1	15
1719934	1	54	1	0	0	0	0	1	2						2	0		0	1.65	162	0.21	1.7	0.970588	95.2941	0.05	5.14	0.59	1	0.66	328.31	4.74	1.45	59	0	0	0	0	0	0	0	0	0	60
1804964	1	69	1	0	0	0	0	1	10			3	1	0	2	0	3	3	3.07	223	0.2	1.23	2.49593	181.301	2.08	6.68		44.07	0.55			5.57	172	1	0	0	0	1	1	1	2	1	4
1804052	1	64	1	0	0	1	0	1	5	3	3	3	1	1	2	1	3	3	2.71	323	0.47	1.98	1.36869	163.131	0.84	4.66	0.67	1.45	0.65	49.44	0.69	2.5	110	0	0	0	0	0	0	0	0	1	11
1805036	1	58	1	0	0	0	0	1	7	1	2	3	1	1	1	1	4	2	3.21	182	0.22	1.41	2.2766	129.078	7.65	423.7	441.12	53.46	304.09	113.8	0.02	2.77	81	0	1	1	1	1	1	1	1	1	33
1805056	1	52	0	0	0	0	0	1							2	0		0	3.02	210	0.65	3.13	0.964856	67.0927	1.02	9.44	0.55	2.37	8.24	96.37	1.79	3.75	33	0	0	0	0	0	0	0	0	0	60
1805085	1	67	0	0	1	1	0	1	2		3	1	0	0	1	0	1	0	3.04	140	0.25	1.54	1.97403	90.9091	1.42	6.68		1.15	4.05			5	156	1	0	0	0	0	1	1	1	0	60
1805146	1	59	1	0	0	1	0	1	5		3	2	1	1	2	1	3	1	2.8	223	0.44	1.19	2.35294	187.395	1.71	6.66	0.95	0.91	1.45	102.45	1.6	3.33	362	1	0	0	0	0	1	1	1	0	60
1805122	1	67	1	0	0	0	0	3	4	1	2	2	0	0	2	0	3	0	5.29	281	0.41	2.43	2.17695	115.638	1.66	17.15	3.95	2.44	12.88	281.44	2.86	3.54	176	1	0	0	1	0	1	2	1	0	60
1805214	1	33	1	0	0	0	0	3	3.5	2		3	0	0	2	1	3	3	3.02	172	0.22	1.39	2.17266	123.741	0.89	3.25	0.66	3.45	0.55	48.77	1.5	2.08	99	0	0	0	0	1	0	0	1	0	60
1805148	0	54	0	0	0	1	0	2	7		4	1	0	0	2	0	1	1	2.54	227	0.34	0.99	2.56566	229.293	0.05	13	0.55	0.55	1.45	89.67	0.13	11.34	48	0	0	0	0	0	0	0	0	0	60
1805234	1	59	1	0	0	0	0	1	8		3	3	1	0	2	1	4	3	6.83	273	0.6	3.38	2.02071	80.7692	5.65	181.08	63.19	13.88	79.4	165.28	1.55	1.66	99	0	1	1	1	1	1	1	1	1	19
1805240	0	70	0	0	1	0	0	1	2		3	2	0	1	2	1	2	1	3.26	189	0.45	1.7	1.91765	111.176	0.81	5.99	0.64	2.94	2.58	167.83	1	5	417	1	0	0	0	1	1	1	2	1	40
1805237	0	47	0	0	0	0	0	3	4	2	4	2	0	0	1	1	3	1	3.85	324	0.34	1.56	2.46795	207.692	0.71	14.7	0.94	1.25	3.16	117.15	1.3	8.26	150	1	0	0	0	0	1	1	1	1	22
1805255	1	69	1	0	0	0	0	2	3	1	3	2	0	1	2	1	3	0	3.42	225	0.4	1.42	2.40845	158.451	0.31	20.45	3.31	0.94	3.55	43.4	0.13	0.41	67	0	0	0	0	0	0	0	0	1	16
1805257	1	65	1	0	1	0	0	1	4	1	2		1	0	1	0	3	1	2.45	350	0.36	1.87	1.31016	187.166	20.16	22.55		6.3	6.09			5.35	154	1	1	0	0	1	2	1	2	0	60
1805294	0	65	0	0	0	1	0	1	4.5		3	2	0	0	1	1	3	1	3.43	153	0	0.99	3.46465	154.545	0.39	2.25	0.95	0.65	0.15	78.26	1.55	4.1	1898	1	0	0	0	0	1	1	1	0	60
1805315	1	57	0	0	0	0	0	1	14	3		3	1	0	2	1	3	3	5.75	497	0.6	2.43	2.36626	204.527	116.54	85.66		250	42			3.1	125	1	1	1	1	1	2	2	2	1	26
1805328	1	50	1	1	0	0	0	3	6		2		0	0	2	0		0	3.03	178	0.38	2.24	1.35268	79.4643	1.6	14.66	0.51	2.45	1.75	212.15	3.17	3.33	72	0	0	0	0	0	0	0	0	0	60
1801059	1	70	1	0	0	1	0	1	8	3	4	3	0	0	2	0	3	3	4.83	276	0.66	1.61	3	171.429	4.3	6.45	0.59	119.18	0.92	90.33	1.46	1.6	234	1	1	0	0	1	2	1	2	1	16
1801032	1	35	0	0	0	0	0	1	7		3	3	1	1	1	0	3	2	4.19	354	0.38	1.38	3.03623	256.522	6.11	12	50.44	10.06	7.81	86.31	0.13	4.58	17	0	1	0	0	1	1	0	1	1	52
1801070	1	65	0	0	0	0	0					4			3				2.92	308	0.27	1.56	1.87179	197.436	6.29	37.36		146.65	47			1.25	517	1	1	1	1	1	2	2	2	1	4
1801116	1	55	0	0	0	0	0	2	3.5		2	1	0	0	2	0	1	0	3.04	373	0.29	1.73	1.75723	215.607	0.28	12.05		1.01	0.28			2.91	55	0	0	0	0	0	0	0	0	0	60
1800855	1	66	0	0	0	1	0	2	8		4	2	0	1	2	1	3	0	3.92	382	0.55	2.02	1.94059	189.109	0.65	0.45		4.98	7.52			1.6	116	0	0	0	0	1	0	0	1	0	60
1801132	1	65	0	0	0	0	1	1	5		2	2	0	0	1	0	2	1	3.08	231	0.34	1.78	1.73034	129.775	1.86	2.74	0.45	1.21	0.14	162.73	0.19	2.5	75	0	0	0	0	0	0	0	0	0	60
1801231	1	65	0	0	0	0	1	3	5	2	4	2	1	1	2	0	3	0	3.6	227	0.6	2.93	1.22867	77.4744	1.45	18.66	0.41	8.66	12.52	197.35	3.15	1.66	513	1	0	0	1	1	1	2	2	1	30
1801248	1	54	1	0	0	0	0	1	5	3	4	3	0	0	2	1	3	3	5.36	218	0.65	1.91	2.80628	114.136	0.66	15.55		0.85	0.11			5.55	118	0	0	0	0	0	0	0	0	1	16
1805336	0	66	0	0	0	0	0	2	7	1	2	2	1	0	2	1	3	1	3.44	559	0.49	1.18	2.91525	473.729	0.47	10.1	0.82	3.34	3.21	65.55	0.16	3.1	543	1	0	0	0	1	1	1	2	0	60
1805428	1	64	0	0	0	0	0	1	9		3	3	0	0	2	0	4	2	2.52	255	0.17	1.55	1.62581	164.516	1.05	7.25	0.45	0.88	3.16	115.81	0.16	2.5	142	1	0	0	0	0	1	1	1	1	6
1801573	1	63	0	0	0	0	0	1					0	0	2	1		0	4.83	311	0.31	1.31	3.68702	237.405	0.73	23.45	1.35	1	11.66	258.52	3.28	3.12	154	1	0	0	1	0	1	2	1	0	60
1805435	1	71	1	1	0	0	1	1	4.5						2	1		0	3.09	193	0.39	1.45	2.13103	133.103	0.44	9.15	1.07	0.9	0.85	22.35	1.6	3.75	110	0	0	0	0	0	0	0	0	0	60
1805322	1	64	0	0	0	0	0	1	5	1	2	2	0	0	2	0	3	0	3.3	227	0.36	1.91	1.72775	118.848	1.02	0.55	0.57	1.45	0.44	143.96	1.3	3.12	157	1	0	0	0	0	1	1	1	0	60
1805415	1	60	1	1	0	1	0	1			4		0	0	1	0		0	5.38	247	0.46	1.97	2.73096	125.381	1.89	14.3	0.94	0.7	1.35	98.38	0.16	3.54	294	1	0	0	0	0	1	1	1	0	60
1805679	1	68	0	1	0	0	0	1	10			2	1	0	2	0	4	0	3.18	148	0.38	1.73	1.83815	85.5491	0.78	9.66	0.45	0.8	1.6	119.16	0.16	1.66	106	0	0	0	0	0	0	0	0	1	3
1805720	1	47	0	0	0	0	0	3	5		3	3	1	0	1	1	3	3	4.62	397	0.31	1.84	2.51087	215.761	0.31	0.45		54.86	1.65			5	99	0	0	0	0	1	0	0	1	1	25
1805576	1	64	0	0	0	0	0	1	5		4	3	1	1	2	1	4	3	2.55	204	0.32	1.79	1.42458	113.966	6.77	2.91	1.15	9.45	1.2	139.94	0.13	9.24	64	0	1	0	0	1	1	0	1	0	60
1805673	1	61	0	0	0	0	0	1	4		4	3	1	0	1	0	3	2	3.15	223	0.45	2.33	1.35193	95.7082	8.89	26.15	0.66	8.07	8.35	41.4	0.13	0.21	82	0	1	1	0	1	1	0	1	1	5
1805641	1	53	1	1	0	0	0	2	5.5	3	3	3	0	1	1	0	3	3	3.92	274	0.41	2.82	1.39007	97.1631	4.52	9.15	13.22	4.45	3	204.51	3.17	5.54	91	0	1	0	0	1	1	0	1	1	33
1805815	1	67	1	1	0	0	0	1	4		4	2	1	1	1	1	3	1	3.41	219	0.34	1.53	2.22876	143.137	1.34	3.94	0.85	1.87	4.73	623.46	9.15	1.66	70	0	0	0	0	0	0	0	0	1	46
1805785	1	48	1	0	0	0	0	1	6	2	4	3	0	1	2	0	3	3	5.78	280	1.04	2.99	1.93311	93.6455	15.66	32	14.45	1.9	29.33	101.06	1.25	4.16	149	1	1	1	1	0	2	2	1	1	13
1805796	1	69	0	0	0	0	0	1	7	1	2	3	0	1	2	1	4	3	2.63	149	0.34	1.98	1.32828	75.2525	1.15	52.66	35.4	1.15	33.1	66.87	1.3	0.2	271	1	0	1	1	0	1	2	1	1	30
1805803	1	69	1	0	0	0	0	3	3.5	1	2	2	1	0	2	0	3	1	3.96	179	0.28	1.47	2.69388	121.769	3	13	0.66	3.61	9.42	69.55	1.6	3.3	122	0	1	0	0	1	1	0	1	0	60
1805865	1	49	1	1	0	0	0	3	7	1	2	2	1	1	2	1	3	1	4.92	399	0.28	4.14	1.18841	96.3768	0.65	4.45	0.55	1.5	1.66	140.61	1.13	2.29	79	0	0	0	0	0	0	0	0	0	60
1706270	0	49	0	0	0	0	0	2	3.5	1	2	3	0	0	1	0	4	1	4.06	263	0.47	1.02	3.98039	257.843	2.88	11.66	1.09	0.55	5.45	36.7	1.54	3.12	92	0	1	0	0	0	1	0	0	0	60
1805935	1	50	0	0	0	0	1	3	2.5		3	1	0	0	1	0	1	0	3.2	288	0.27	2.26	1.41593	127.434	0.05	4.8	0.61	0.88	0.92	139.27	1.1	4.37	38	0	0	0	0	0	0	0	0	0	60
1805890	1	71	0	0	0	1	0	2	4		4	3	0	0	1	0	4	2	2.36	279	0.35	0.86	2.74419	324.419	0.45	221.66		1.05	284.34			3.12	1033	1	0	1	1	0	1	2	1	0	60
1805858	1	63	1	0	0	0	0	2	4.5	1	2	2	0	1	2	0	3	0	4.05	170	0.46	2.08	1.94712	81.7308	2.05	9.3	0.69	1.65	3.12	57.49	0.16	2.29	45	0	0	0	0	0	0	0	0	0	60
1805873	1	57	1	0	1	0	0	3	4.5		3	3	1	1	1	0	3	3	4.94	294	0.61	1.93	2.55959	152.332	1.6	16.5	1.8	17.77	9.45	88.99	1	4.16	187	1	0	0	0	1	1	1	2	1	27
1805962	1	63	0	0	0	0	1	3	3	2	4	1	0	0	2	0	2	0	2.96	288	0.24	2.1	1.40952	137.143	2.75	12	0.68	3.25	7.24	288.06	3.25	4.97	98	0	1	0	0	1	1	0	1	0	60
1805997	1	61	1	1	0	0	0	3	5	2	4	2	1	1	1	1	3	0	8.49	405	0.91	3.22	2.63665	125.776	1.94	4.37	0.77	1.43	0.23	52.21	0.77	29.51	99	0	0	0	0	0	0	0	0	0	60
1806042	1	46	1	0	0	0	0	1	4	3	3	3	1	1	2	1	3	3	3.34	209	0.33	1.62	2.06173	129.012	1.55	8.35	0.81	0.51	2.45	127.21	0.16	2.91	75	0	0	0	0	0	0	0	0	1	20
1806222	1	57	1	1	1	0	0	1	3	1	2	1	0	0	2	0	1	0	1.53	252	0.84	2.35	0.651064	107.234	1.44	7.45	0.62	1.21	3.21	40.4	0.13	2.08	145	1	0	0	0	0	1	1	1	0	60
1714009	1	64	1	0	0	0	1	3	4	2	4	4	0	1	2	0	3	3	4.31	197	0.3	1.37	3.14599	143.796	1.15	12.35		0.64	2.55			0.41	56	0	0	0	0	0	0	0	0	1	3
1802917	1	53	1	1	0	1	0	1							2	1		0	4.99	308	0.64	1.72	2.90116	179.07	1.5	6.14	0.55	4.06	0.25	117.15	0.13	5.16	161	1	0	0	0	1	1	1	2	0	60
1802338	1	41	0	0	0	0	0	1	3		2	4	1	0	1	1	3	3	4.59	105	0.38	1.59	2.88679	66.0377	1.25	5.22			2.18			7.8	24	0								1	15
1806229	1	61	0	0	0	0	0	1	7	1	2	3	0	0	2	1	3	2	3.99	336	0.52	2.15	1.85581	156.279	19.02	12.25	0.68	4.21	6.26	103.07	1.3	2.7	106	0	1	0	0	1	1	0	1	0	60
1806099	1	6	1	0	0	0	0	1	7		4	4	1	1	2	1	4	3	6.32	409	0.66	3.48	1.81609	117.529	66.05	30.9	4.35	4.36	25.79	107.15	1.03	4.16	241	1	1	1	1	1	2	2	2	0	60
1806094	1	57	1	1	0	0	0	1	5.5			1			2	0	1	0	3.39	193	0.33	2.56	1.32422	75.3906	0.97	10.81	0.74	13.4	2.98	373.65	4.28	5.27	52	0	0	0	0	1	0	0	1	0	60
1806081	0	56	0	0	0	0	0	2		2	3	4	0	1	3	1	4	0	2.52	178	0.27	2.04	1.23529	87.2549	0.92	32.36	3.27	0.84	3.04	195.85	0.21	3.75	131	1	0	1	0	0	1	1	1	1	18
1806133	1	72	0	0	0	0	0	1	4.5	1	2	3	0	1	2	1	4	3	3.62	419	0.31	2.26	1.60177	185.398	8.16	225.41		6.05	176.47			6.15	118	0	1	1	1	1	1	1	1	0	60
1806413	0	56	0	0	0	0	0	3	5	3	4	3	0	1	2	1	3	3	2.78	289	0.16	1.59	1.74843	181.761	0.34	45.72	9.61	7.18	29.66	76.26	0.12	2.2	116	0	0	1	1	1	0	1	1	1	38
1806309	0	37	0	0	0	0	0	2	3		3	3	1	1	1	0	3	3	3.39	199	0.39	1.17	2.89744	170.085	3.5	0.35	145.8	163	0.85	315.58	5.5	42.53	1309	1	1	0	0	1	2	1	2	1	2
1806296	1	52	0	0	0	0	0	1	4			3	1	1	1	1	3	3	3.92	225	0.43	2.91	1.34708	77.3196	3.61	8.45		0.54	0.66			5.7	106	0	1	0	0	0	1	0	0	0	60
1806398	1	55	1	0	0	0	0	3	4	2	4	3	1	1	1	0	4	3	3.73	301	0.42	2.45	1.52245	122.857	4.05	11.25	0.72	14.96	5.74	101	0.24	1.66	63	0	1	0	0	1	1	0	1	1	13
1801789	1	39	1	0	0	0	0	2	2.5		4	4	1	1	1	1	4	0	4.82	369	0.47	2.53	1.90514	145.85	1.55	7		3	6.25			2.91	87	0	0	0	0	1	0	0	1	1	18
1806422	1	71	1	0	0	0	0								3	0			4.92	274	0.67	1.66	2.96386	165.06	2.2	20.55		20.91	2.06			6.92	257	1	1	0	0	1	2	1	2	1	19
1806495	1	65	1	0	0	0	0	3	3	2	4	1	0	0	1	0	1	0	3.01	327	0.39	2.83	1.0636	115.548	1	5.91	0.82	15.44	1.45	74.66	0.16	3.95	75	0	0	0	0	1	0	0	1	0	60
1806554	1	52	0	0	0	0	0	1	1						2	0		0	4.21	250	0.39	2.35	1.79149	106.383	1.57	12.35	1.26	0.76	1	244.76	3.11	3.54	69	0	0	0	0	0	0	0	0	0	60
1806470	1	60	1	0	1	0	0	2	6		2	2	0	0	1	0	2	2	3.63	472	0.36	1.86	1.95161	253.763	10.77	5.91		1.84	0.15			1.45	192	1	1	0	0	0	2	1	1	0	60
1806557	0	69	0	0	0	0	0	1	5	1	3	3	1	1	2	1	3	3	1.52	222	0.31	1.58	0.962025	140.506	0.66	8.55	0.55	1.11	0.28	54.15	0.3	2.45	93	0	0	0	0	0	0	0	0	1	25
1806546	0	70	0	0	0	1	0	3	7	2	4	3	0	1	1	0	4	1	3.52	376	0.68	1.73	2.03468	217.341	1.44	9.66	1.13	30.66	0.66	130.55	0.35	3.12	467	1	0	0	0	1	1	1	2	0	60
1806442	1	58	1	0	0	0	0	1	1		2	1	0	0	2	0	1	0	3.38	139	0.33	1.1	3.07273	126.364	2.16	21.15	0.55	11.15	10.14	71.56	1.3	6.92	84	0	0	0	0	1	0	0	1	0	60
1806467	1	57	0	0	0	1	0	1	3	3	3	2	1	0	1	0	3	1	3.59	209	0.58	3.34	1.07485	62.5749	5.59	13.02		2.32	3.12			25.49	156	1	1	0	0	0	2	1	1	0	60
1806497	1	49	1	1	0	0	0	1	8	2	4	3	1	1	1	1	4	3	3.87	213	0.01	2.38	1.62605	89.4958	0.44	4.64	0.54	1.35	0.85	145	0.29	2.7	190	1	0	0	0	0	1	1	1	1	33
1806652	1	61	0	0	1	1	0	1		3	4	3	1	0	2	1	3	2	2.56	278	0.31	1.94	1.31959	143.299	1.06	13.15	0.66	1.84	4.48	100.49	1.3	4.16	87	0	0	0	0	0	0	0	0	1	20
1806575	1	63	1	0	0	1	0	1	4	3	3	2	0	1	2	1	3	0	3.79	171	0.37	2.05	1.84878	83.4146	7.73	17.22	0.94	3	2.55	100.35	1.08	0.66	104	0	1	0	0	1	1	0	1	0	60
1806586	0	67	0	0	0	0	0	1	3	1	2	1	0	0	2	0	1	0	1.95	290	0.31	1.95	1	148.718	0.25	12.15	0.61	4.61	1.45	124.55	0.32	0.62	87	0	0	0	0	1	0	0	1	0	60
1806588	1	71	0	0	0	0	0	1	4		3	2	0	0	2	0	4	0	2.36	158	0.43	2.85	0.82807	55.4386	1.15	25.66	1.11	1.3	6.49	50.14	0.06	10.57	353	1	0	0	0	0	1	1	1	1	51
1806665	1	65	1	0	0	1	0	2	5.5	3	3	3	0	1	2	0	3	3	2.05	177	0.2	1.16	1.76724	152.586	7.93	12.26	14.11	13	4.94	156.66	0.45	0.55	498	1	1	0	0	1	2	1	2	1	34
1806743	1	56	0	0	0	0	0	3	2	2	4	1	0	0	1	0	1	0	1.94	105	0.43	0.88	2.20455	119.318	0.55	80.66	20.22	9.11	58.66	1078.66	16	45.3	146	1	0	1	1	1	1	2	2	1	22
1806732	1	52	1	0	0	0	0	1							2	0		3	3.79	239	0.29	1.94	1.95361	123.196	0.68	2.45	0.86	0.56	0.65	53.46	1	6.15	39	0	0	0	0	0	0	0	0	0	60
1806666	1	43	0	0	0	0	0	2	4	2	4	3	0	0	1	1	3	2	2.82	319	0.37	2.66	1.06015	119.925	18.94	3.5		2.21	0.45			3.7	52	0	1	0	0	0	1	0	0	0	60
1806712	1	59	0	0	0	0	0	1	9		4	3	1	1	2	1	4	3	3.65	198	0.37	1.33	2.74436	148.872	3.05	129.22		5.6	69.45			2.6	145	1	1	1	1	1	2	2	2	1	14
1806722	1	83	0	0	0	0	1	1	3	3	3	3	1	1	2	0	4	2	5.34	138	0.93	2.31	2.31169	59.7403	80.02	16.45	1.45	6.6	2.66	122.55	1.1	2.8	1343	1	1	0	0	1	2	1	2	1	1
1806761	1	55	0	0	0	0	0	1	3	1	2	1	0	0	1	0	2	0	4.17	273	0.32	1.52	2.74342	179.605	0.66	10.45		0.5	4.35			2.9	73	0	0	0	0	0	0	0	0	0	60
1806826	1	66	0	0	0	0	0	1	8	3	3	3	0	1	2	1	3	3	4.84	273	0.5	1.68	2.88095	162.5	1.94	12.45	0.79	6.42	0.66	47.43	1.3	1.45	17	0	0	0	0	1	0	0	1	0	60
1806879	0	50	0	0	0	0	0	1	2	2	4	1	0	0	2	1	2	0	1.73	358	0.24	2.31	0.748918	154.978	1.47	6.66	0.94	1.32	0.51	50.78	0.26	4.37	222	1	0	0	0	0	1	1	1	0	60
1806791	1	48	1	0	0	0	1	2	3						1	0		0	4.88	206	0.54	2.07	2.35749	99.5169	2.02	25.55	1.7	1.44	13.45	153.57	0.13	1.6	90	0	0	0	1	0	0	1	0	0	60
1806820	1	49	0	0	0	0	0	1	0.5						2	0		0	2.15	168	0	1.72	1.25	97.6744	0.55	4.55	0.77	1.25	0.41	93.69	1	0.2	67	0	0	0	0	0	0	0	0	0	60
1803241	1	61	1	0	0	0	1	3	8	3	3	3	0	0	2	1	3	3	3.19	277	0.48	1.45	2.2	191.034	1.94	1.35		6.25	21.45			1.45	141	1	0	0	1	1	1	2	2	0	60
1806762	0	55	0	0	0	0	0	1	5	2	4	3	0	0	2	1	4	2	3.57	316	0.27	1.55	2.30323	203.871	2.33	16	1.39	0.71	7.35	84.3	1.5	4.16	46	0	1	0	0	0	1	0	0	1	51
1806773	1	54	0	0	0	0	0	1	5	3	3	3	1	1	2	1	4	1	5.02	250	0.49	2.47	2.03239	101.215	3.45	0.45	1.3	0.66	1.66	103.45	0.13	2.5	165	1	1	0	0	0	2	1	1	0	60
1806940	1	59	1	0	0	0	0	1	5	1	2	2	1	1	2	1	3	0	3.34	210	0.47	2.19	1.52511	95.8904	1.32	22.66	0.62	0.89	6.45	146.6	0.16	3.12	121	0	0	0	0	0	0	0	0	0	60
1806724	1	55	1	0	1	1	0	3	8	1	2	3	0	0	2	1	3	2	6.64	323	0.57	2.1	3.1619	153.81	13.45	9.66	0.85	0.66	2.55	86.9	0.16	3.33	226	1	1	0	0	0	2	1	1	0	60
1806808	1	54	1	0	0	0	0	1	4		3	2	0	0	1	0	3	1	3.41	302	0.46	1.98	1.72222	152.525	1.87	15.66	1.03	0.91	2.5	76.93	1	0.83	170	1	0	0	0	0	1	1	1	0	60
1806853	0	55	0	0	0	0	0	3	3				0	0	1	0		0	3.78	290	0.49	2.95	1.28136	98.3051	1.23	9.05	0.8	1.11	0.51	219.29	3.14	1.25	123	1	0	0	0	0	1	1	1	0	60
1803915	1	61	0	0	0	0	0	2	7	2	4	2	0	0	2	0	3	0	8.53	217	0.69	2.19	3.89498	99.0868	1.92	12.66	0.88	2.56	6.05	401.16	4.85	2.7	111	0	0	0	0	0	0	0	0	0	60
1807097	1	69	0	0	0	0	0	1	4.5		3		0	0	2		3	3	3.83	224	0.35	1.84	2.08152	121.739	1.23	16.88	0.88	9.3	1.14	103.71	0.1	6.92	126	1	0	0	0	1	1	1	2	1	17
1807099	1	60	1	0	0	0	0	1	2.5						1	0		3	2.52	163	0.37	3.45	0.730435	47.2464	1.32	6.6	0.73	2.45	0.51	228.96	3.33	2.55	148	1	0	0	0	0	1	1	1	0	60
1807067	1	73	1	1	0	0	0	1	4	3	3	1	0	0	1	0	1	0	1.6	262	0.29	1.95	0.820513	134.359	4.27	25.55	0.8	8.45	5.25	179.04	0.13	5	114	0	1	0	0	1	1	0	1	0	60
1806990	1	66	0	1	1	0	0	1	15						2	0		3	4.1	359	0.48	1.42	2.88732	252.817	1.68	15.51		0.88	1.45			2.7	1337	1	0	0	0	0	1	1	1	0	60
1807051	1	68	1	0	0	1	0	1	2			1	0	0	2	0	1	0	3.46	246	0.82	2.51	1.37849	98.008	1.68	7.45		0.55	0.45			2.7	96	0	0	0	0	0	0	0	0	0	60
1806989	1	63	1	1	0	1	0	3	3	3	3	2	0	0	1	0	1	3	3.3	209	0.02	3.31	0.996979	63.142	4.75	8.61	0.52	2.1	0.92	238.14	3.28	3.4	85	0	1	0	0	0	1	0	0	0	60
1807068	0	47	0	0	0	0	0	1	4	2	4	3	1	1	2	1	4	2	5.26	244	0.67	2.63	2	92.7757	1.21	118.24	28	2.66	96.7	48.1	0.13	3.95	95	0	0	1	1	1	0	1	1	1	50
1807090	1	60	0	0	0	0	0	1	0.8		2	1	0	0	2	0	1	0	4.56	167	0.35	1.88	2.42553	88.8298	0.81	7.66	0.84	2.6	1.35	147.32	0.12	2.2	41	0	0	0	0	1	0	0	1	0	60
1807081	0	65	0	0	0	0	1	2	2		3	1	0	0	2	0	1	0	1.77	198	0.36	1.39	1.27338	142.446	1.62	5.31	0.66	0.55	1.08	80.9	0.13	4.79	219	1	0	0	0	0	1	1	1	0	60
1807028	1	62	0	0	0	0	0	1	5	3	3	2	0	1	1	1	4	0	2.15	177	0	1.5	1.43333	118	2.4	7.71	0.66	1	0.57	70.89	0.26	2.7	390	1	1	0	0	0	2	1	1	0	60
1807138	1	51	1	0	0	0	0	2	2		4		0	0	1	0		0	2.29	277	0.44	2.4	0.954167	115.417	0.14	3.94	0.65	0.94	4	51.45	1.3	2.91	81	0	0	0	0	0	0	0	0	0	60
1807206	1	66	0	0	0	0	0	2	6.5		3	1	1	1	2	1	2	0	2.11	176	0.39	1	2.11	176	2.16	6.25	0.75	1.11	1.45	102	1.3	2.45	362	1	0	0	0	0	1	1	1	0	60
1807128	1	75	1	0	0	0	1	2	8		4	3	0	0	1	0	4	3	4.15	289	0.5	2.84	1.46127	101.761	53.36	9.4	0.76	6.35	2.55	69.55	1	1.05	234	1	1	0	0	1	2	1	2	1	32
1807191	1	69	0	1	0	0	1	3	4	3	3	3	1	1	1	1	3	3	3.64	271	0.01	4.04	0.90099	67.0792	4.77	4.11	0.52	5.55	0.54	248.32	3.85	4.16	161	1	1	0	0	1	2	1	2	1	22
1805994	1	56	0	1	0	0	0	1	9	2	4	3	1	1	2	1	4	3	5.45	327	0.47	2.03	2.68473	161.084	58.01	14.65		0.93	2.29			5.76	86	0	1	0	0	0	1	0	0	1	11
1807308	1	78	0	0	0	0	0	3	5	1	2	3	0	1	2	0	4	1	3.03	222	0.51	1.14	2.65789	194.737	0.65	9.51		1.38	0.45			6.92	67	0	0	0	0	0	0	0	0	0	60
1807226	1	50	1	0	0	0	0	3	6	2	4	2	0	0	2	1	3	1	3.59	141	0.36	1.84	1.95109	76.6304	13	9.66	0.74	2.67	3.64	88.32	1.3	4.58	95	0	1	0	0	1	1	0	1	0	60
1807222	1	66	1	0	0	0	0	2	3	1	2	2	0	0	2	0	1	3	1.81	184	0	2.38	0.760504	77.3109	2.16	10.45	0.81	0.89	5.95	175.47	1.13	2.55	57	0	0	0	0	0	0	0	0	0	60
1807303	1	73	0	0	1	1	0	1	10	3	4	3	1	1	2	1	3	3	8.98	414	0.66	1.98	4.53535	209.091	14.26	120.4	24.69	5.55	83.9	201.48	2.62	4.37	231	1	1	1	1	1	2	2	2	1	15
1807294	1	59	0	0	0	1	0	1	6	3	3	3	1	1	1	0	3	3	3.93	210	0.48	0.87	4.51724	241.379	1.05	4.55	1.04	1.15	0.14	87.66	1.3	4.34	328	1	0	0	0	0	1	1	1	1	33
1807336	0	66	0	0	0	0	1	1	3	1	2	3	0	0	2	1	3	2	2.62	296	0.31	1.12	2.33929	264.286	34.84	4.45	0.92	2.18	0.34	138.6	1.3	6.34	120	0	1	0	0	0	1	0	0	0	60
1807380	0	43	0	0	0	0	0	3	4	3	4	3	1	0	1	0	3	3	4.04	326	0.41	1.93	2.09326	168.912	2.33	7.55	473.35	9.35	1.45	74.25	1.3	0.45	196	1	1	0	0	1	2	1	2	1	17
1807361	1	47	1	0	0	0	0	1	4	1	2	3	1	1	2	1	4	3	4.66	357	0.56	3.08	1.51299	115.909	0.44	7.55	0.65	1	5.55	68	1	1.84	76	0	0	0	0	0	0	0	0	1	32
1807364	1	69	0	0	0	0	0	1	5	1	3	3	0	1	2	1	4	3	4.57	333	0.62	1.95	2.34359	170.769	0.94	118.2		5.92	80.66			1.25	195	1	0	1	1	1	1	2	2	1	29
1801293	1	62	1	1	0	0	0	1	4	1	2	1	0	0	2	1	2	0	3.53	278	0.73	2.87	1.22997	96.8641	3.15	44.34	8.16	10.98	21.55	82.29	0.5	0.45	117	0	1	1	1	1	1	1	1	0	60
1801526	0	65	0	0	0	1	1	3	3.5	3	3	1	0	0	1	1	2	0	2.03	232	0.4	1.15	1.76522	201.739	0.45	7.25	0.91	14.25	1.25	71.55	0.13	4.3	223	1	0	0	0	1	1	1	2	0	60
1801493	1	67	1	1	1	1	0	1	6	2	2	3	1	0	2	1	3	3	3.34	261	0.26	0.98	3.40816	266.327	3.75	306.85	153.33	17.6	279.66	150	0.6	0.84	227	1	1	1	1	1	2	2	2	1	21
1801618	1	76	1	0	0	0	0	1	4.5	3	3	3	1	1	1	0	4	3	2.84	224	0.33	0.94	3.02128	238.298	1.65	0.22		1.55	0.55			12.55	301	1	0	0	0	0	1	1	1	1	30
1801660	1	63	1	0	0	0	0	2	5.5	2	4	3	1	0	1	1	4	2	1.82	145	0	2.6	0.7	55.7692	0.7	31.81	4.02	1.84	13.77	104.45	0.16	1.25	80	0	0	1	1	0	0	1	0	1	16
1801628	1	48	1	0	0	0	0	3	2		2	1	0	0	1	0	1	0	3.16	158	0.3	1.42	2.22535	111.268	2.47	16.62	1.15	4.21	18.94	53.45	0.13	7.6	1031	1	1	0	1	1	2	2	2	0	60
1801616	1	56	1	0	0	0	0	1	6	3	2	4	1	0	2	1	3	3	3.86	343	6.8	1.73	2.23121	198.266	7.55	234.51	43.31	126.68	253.32	87.66	0.16	4.74	298	1	1	1	1	1	2	2	2	0	60
1801111	0	60	1	0	0	0	0	1	9	2	4	2	0	1	1	1	3	1	2.8	312	0.4	1.85	1.51351	168.649	0.71	7.11	75.78	1.45	0.24	272.27	3.68	0.62	99	0	0	0	0	0	0	0	0	0	60
1801636	0	58	0	0	0	1	0	2	7.5	3	4	3	1	1	2	1	3	3	5.34	395	0.31	1.7	3.14118	232.353	0.52	77.84	12.02	118.35	42.97	38.15	0.13	1.66	169	1	0	1	1	1	1	2	2	1	15
1801651	1	65	1	1	0	1	0	1	7.5	1	4	3	1	0	2	1	3	3	6.71	243	0.71	1.84	3.64674	132.065	0.22	9.68	0.56	1.84	1.55	124.55	0.16	1.25	46	0	0	0	0	0	0	0	0	1	9
1801752	1	71	0	0	0	0	0	2			2	1	0	0	1	0	1	0	5.49	171	0.39	2.2	2.49545	77.7273	2.33	7.25	0.98	4.05	1.45	109.15	0.13	2.44	11704	1	1	0	0	1	2	1	2	0	60
1801708	1	50	1	1	0	0	0	2	2	1	3	1	0	0	2	0	1	0	2.87	262	0.35	2.37	1.21097	110.549	3.45	18.51	1.69	2.85	11.45	83.66	0.13	3.35	24	0	1	0	1	1	1	1	1	0	60
1801803	1	60	0	0	0	0	0	1	4	2	4	3	1	1	2	1	3	2	2.23	331	0.29	1.48	1.50676	223.649	0.55	6.1	0.61	5.22	0.65	47.45	1.13	0.21	176	1	0	0	0	1	1	1	2	0	60
1801849	1	67	0	0	0	0	0	1	5		4	4	0	0	2	1	2	0	6.95	312	0.42	1.23	5.65041	253.659	2.25	9.15	13.75	1.77	0.55	47.14	1.88	2.16	64	0	1	0	0	0	1	0	0	0	60
1801824	1	52	1	0	0	0	0					4			3	1			6.17	291	0.86	1.99	3.1005	146.231	13.86	14.05	0.66	2.45	1.04	257.66	3.28	3.45	180	1	1	0	0	0	2	1	1	1	16
1728865	1	60	0	0	0	0	0	1		2	4	1	0	0	2	0	1	0	3.58	173	0.24	0.51	7.01961	339.216	2.66	17.31	1.87	0.7	8.04	174.45	0.2	3.95	280	1	1	0	0	0	2	1	1	0	60
1801855	1	43	1	1	0	0	0	1	6	3	3	3	1	1	2	0	3	2	3.62	346	0.01	2.9	1.24828	119.31	0.45	7.2	0.45	37.9	0.5	71.55	1.3	2.29	72	0	0	0	0	1	0	0	1	1	22
1801832	1	78	0	0	0	0	0	1	3	1	2	3	1	1	2	0	4	3	3.53	200	0.52	1.87	1.8877	106.952	4.45	20.88	2	34.45	2.25	89.66	1.6	3.12	255	1	1	0	0	1	2	1	2	1	25
1801859	1	57	1	0	0	1	0	1	1				0	0	1			0	1.94	155	0.44	2.02	0.960396	76.7327	0.64	4.45	0.55	3	0.25	95.66	1.3	1.25	86	0	0	0	0	1	0	0	1	0	60
1801858	1	68	1	0	0	1	1	3	3.5	3	3	3	1	0	2	1	3	3	3	454	0.46	1.47	2.04082	308.844	2.05	87.48	18.36	64.55	41.15	52.15	1.3	20.68	111	0	0	1	1	1	0	1	1	1	35
1714950	1	64	0	0	0	0	0	1				1			1	0	1	0	2.81	154	0.4	1.22	2.30328	126.23	0.92	8.55		3.11	0.65			3.12	26	0	0	0	0	1	0	0	1	0	60
1714913	1	50	0	0	0	0	0	3	4.5		4	3	1	0	2	1	3	3	4.2	254	0.7	2.32	1.81034	109.483	1.44	4.66	0.77	1.19	4.06	11.18	0.13	2.61	76	0	0	0	0	0	0	0	0	0	60
1714871	1	57	1	0	0	0	0	3	3	1	2	3	1	1	1	0	4	1	3.66	307	0.59	1.95	1.87692	157.436	1.45	18	3.66	26.09	10.15	37.37	0.13	1.66	470	1	0	0	1	1	1	2	2	1	22
1714875	1	65	1	0	0	0	0	1	9	3	2	2	1	0	2	0	1	2	4.1	582	0.37	1.83	2.24044	318.033	45.9	59	10.77	1.19	126.98	59.5	0.13	1.25	177	1	1	1	1	0	2	2	1	1	14
1714889	1	59	0	0	0	0	0	1	3.5		4	3	0	0	1	1	4	1	3.43	221	0.3	1.23	2.78862	179.675	0.34	2.55		0.89	0.65			0.22	126	1	0	0	0	0	1	1	1	0	60
1714895	1	61	1	0	0	0	0	1	3	2	4	3	1	0	1	1	4	3	3.71	224	0.45	1.76	2.10795	127.273	4.05	23.15		2.55	18.31			1.25	52	0	1	0	1	0	1	1	0	1	9
1714877	1	64	1	0	0	0	0	3	2.7		4	3	0	1	1	0	4	3	1.67	256	0.35	2.28	0.732456	112.281	0.15	4.55	1.45	83.14	7.52	136.59	0.12	2.55	1507	1	0	0	0	1	1	1	2	1	5
1715109	1	61	0	0	0	1	0	1	7	2	3	2	1	0	2	1	4	0	6.45	445	0.33	1.93	3.34197	230.57	10.45	0.5	0.84	3.33	0.15	144.6	1.3	2.08	72	0	1	0	0	1	1	0	1	1	10
1715060	0	70	0	0	1	1	1	2	0.5		4				2	0		0	3.81	221	0.38	1.75	2.17714	126.286	1.45	55.24	11.45	0.45	8.35	85.64	0.13	4.45	121	0	0	1	0	0	0	0	0	0	60
1715068	1	69	1	1	0	0	0	1	9		4	2	0	0	2	0	4	0	8.06	485	0.7	2	4.03	242.5	1.24	16.35	1.94	7.32	18.05	57.49	0.16	1.25	468	1	0	0	1	1	1	2	2	1	18
1715069	1	61	1	0	0	0	0	1	6	1	2	3	1	1	1	0	4	3	2.99	175	0.5	2.04	1.46569	85.7843	5.62	258.15	86.35	6.45	270.84	69.55	0.12	6.55	51	0	1	1	1	1	1	1	1	1	13
1715104	1	62	1	0	0	0	0	3	6		2	2	0	0	1	0	3	0	2.97	115	0.42	1.33	2.23308	86.4662	2.34	14.55	0.95	0.7	6.55	46.76	0.13	5.91	100	0	1	0	0	0	1	0	0	1	27
1715075	0	71	0	0	0	1	0	1	5.5	1	2	3	0	0	2	0	4	1	1.21	254	0.15	0.79	1.53165	321.519	0.15	3.51		0.61	0.45			0.41	252	1	0	0	0	0	1	1	1	0	60
1710124	0	53	0	0	0	0	0	2	3	3	3	3	1	1	1	1	4	3	4.98	223	0.42	1.16	4.2931	192.241	9.6	10.55	0.66	0.97	1.45	182.66	0.13	7.12	407	1	1	0	0	0	2	1	1	1	23
1715059	1	37	1	0	0	0	0	1		2	4	1	0	0	1	0	1	0	3.78	267	0.45	1.73	2.18497	154.335	0.71	4.22		0.88	2.84			5.58	111	0	0	0	0	0	0	0	0	0	60
1715126	1	63	1	0	0	1	1	3	6			3	1	0	1	0	4	3	2.35	225	0.26	2.33	1.00858	96.5665	43.45	32.55	3.28	79.34	4.55	67.54	0.13	4.34	340	1	1	1	0	1	2	1	2	1	4
1715228	0	67	0	0	0	0	0	3	5		3	3	1	0	2	0	4	2	3.07	300	0.44	2.03	1.51232	147.783	12.45	113.55	22.74	21.33	73.98	157	0.21	2.08	110	0	1	1	1	1	1	1	1	1	8
1715225	0	54	0	0	0	0	0	2	14		4	3	1	1	2	1	4	3	2.37	210	0.28	1.57	1.50955	133.758	0.65	8.55	0.72	0.58	0.65	157.15	0.16	0.4	142	1	0	0	0	0	1	1	1	1	7
1715242	1	53	1	0	0	0	1	3	4		4	3	1	0	2	1	4	3	3.44	342	0.4	1.68	2.04762	203.571	1.14	7.15	0.55	0.74	0.55	29.45	0.21	6.1	81	0	0	0	0	0	0	0	0	1	37
1715213	0	44	0	0	0	0	0	1	1.5	2	4	3	1	1	1	1	4	1	2.71	255	0.28	2.51	1.07968	101.594	0.15	3.45	0.71	9.06	0.65	25.55	0.13	0.62	18	0	0	0	0	1	0	0	1	0	60
1715187	0	52	0	0	0	0	0	2	7		4	3	1	1	2	1	4	3	2.13	250	0.29	1.41	1.51064	177.305	12.15	434.88	339.72	0.82	315.83	233.04	3.25	0.22	182	1	1	1	1	0	2	2	1	1	13
1715346	0	63	0	0	0	0	0	1	5	2	4	3	1	0	1	0	4	1	4.6	265	0.52	1.42	3.23944	186.62	9.65	5.45		0.55	0.15			2.15	100	0	1	0	0	0	1	0	0	0	60
1715355	1	57	1	0	1	0	0	1	5		4	3	1	1	2	1	4	2	5.32	238	0.35	1.79	2.97207	132.961	0.55	6.66		0.77	0.65			0.55	58	0	0	0	0	0	0	0	0	1	22
1715275	1	70	1	0	0	0	1	1	3.5		4	3	0	1	2	1	4	1	2.48	157	0.24	1.55	1.6	101.29	5.45	7.15	1.04	34.24	1.25	17.66	0.13	10.5	20	0	1	0	0	1	1	0	1	0	60
1715342	1	61	1	0	0	0	0	1	2.5			2	0	0	1	0	3	0	3.66	218	0.46	2.99	1.22408	72.9097	0.55	5.75	0.95	0.88	0.45	129.25	0.16	2.66	91	0	0	0	0	0	0	0	0	0	60
1715410	1	63	0	0	0	0	0	2	2.5	1	2	1	0	0	1	0	1	0	1.83	228	0.16	1.98	0.924242	115.152	1.31	7.11	0.52	0.45	1.45	37.35	0.16	0.41	58	0	0	0	0	0	0	0	0	0	60
1715367	1	61	0	0	0	0	0	1	5	3	3	3	1	0	2	1	4	3	3.94	258	0.55	3.39	1.16224	76.1062	3.72	370.39	206.41	136.22	288.1	67.55	0.13	27.52	668	1	1	1	1	1	2	2	2	1	17
1715446	1	67	1	0	0	0	0	1	3.5		2	1	0	0	2	0	1	0	5.81	223	0.5	1.35	4.3037	165.185	0.52	5.66	0.82	0.94	1.35	36.7	1.66	1.84	132	1	0	0	0	0	1	1	1	1	25
1715476	1	67	1	0	0	0	0	2	8	2	3	3			2	0	4	3	7.45	189	0.31	0.89	8.37079	212.36	1.25	125.45	44.25	3.26	68.74	40.06	0.16	2.25	553	1	0	1	1	1	1	2	2	1	7
1715434	1	66	0	1	0	1	0				4				1	0			4.03	199	0.3	1.47	2.7415	135.374	0.55	2.82		0.64	0.05			2.15	60	0	0	0	0	0	0	0	0	0	60
1715511	1	61	0	0	0	0	0	1	8	3	3	3	1	1	2	0	3	3	1.86	175	0.23	3.01	0.61794	58.1395	1.6	280.28	67.91	0.71	161.55	44.08	0.13	1.45	245	1	0	1	1	0	1	2	1	1	19
1715452	1	68	0	0	1	1	0	1	2						2	0		3	1.48	163	9.2	53.5	0.0276636	3.04673	1.36	27.25		0.94	4.31			0.66	78	0	0	1	0	0	0	0	0	1	22
1715524	1	50	0	0	1	0	0	3	3	3	2	1	0	0	2	0	1	0	2.58	152	0.3	1.57	1.64331	96.8153	1	20	2.75	1.41	10.65	71.56	0.13	1.66	22	0	0	0	1	0	0	1	0	0	60
1715639	1	63	1	0	1	0	0	1	4		4	3	0	0	2	0	4	2	2.38	178	0.29	1.64	1.45122	108.537	0.62	219.05	43.41	10.05	51.45	62.85	0.12	1.25	129	1	0	1	1	1	1	2	2	1	43
1715525	0	46	0	0	0	0	0	2							1	0		3	3.33	282	0.32	1.64	2.03049	171.951	0.64	37.45	1.88	0.98	27.61	108.44	0.16	3.15	203	1	0	1	1	0	1	2	1	0	60
1715445	1	69	1	0	0	1	0	1	8.5		4	4	0	0	2	0	4	0	7.19	386	0.48	1.93	3.72539	200	3.65	0.22	0.92	8.21	2.06	48.11	0.16	0.83	183	1	1	0	0	1	2	1	2	0	60
1715425	1	59	1	0	0	0	0	3	2.5		4	3	1	1	2	0	4	1	2.1	168	0.27	1.79	1.17318	93.8547	0.45	4.25	0.78	0.88	1.45	28.23	0.13	3.12	30	0	0	0	0	0	0	0	0	0	60
1715426	1	65	0	0	0	1	0	1	5	3	3	2	1	0	1	1	4	0	3.99	223	0.62	1.14	3.5	195.614	0.74	10.45		0.86	4			1.8	59	0	0	0	0	0	0	0	0	0	60
1715631	0	54	0	0	0	0	0	3	9		4	3	1	1	1	1	4	3	2.42	407	0.33	1.44	1.68056	282.639	0.02	2.5	0.73	0.55	0.65	28.24	0.13	0.22	626	1	0	0	0	0	1	1	1	1	8
1715456	1	62	1	0	0	1	1	3	4.5	3	3		1	1	2	1	2	1	3.38	152	0.27	0.74	4.56757	205.405	0.65	13.25	0.65	0.66	1.45	15.88	0.21	3.35	323	1	0	0	0	0	1	1	1	1	17
1715666	0	59	0	0	0	0	0	1	9.4		4	2	0	0	2	1	4	0	5.11	355	0.41	1.08	4.73148	328.704	14.15	6.65	0.89	0.91	0.65	54.13	0.16	1.15	675	1	1	0	0	0	2	1	1	1	9
1715680	1	67	0	0	1	0	0	1	2	1	2	1	0	0	1	0	1	0	4.54	292	0.46	1.45	3.13103	201.379	2.45	5.45		0.51	0.65			1.45	216	1	1	0	0	0	2	1	1	0	60
1707811	1	72	0	0	0	1	0	1			4	3	1	1	2	1	3	3	2.67	173	0.47	1.5	1.78	115.333	1.65	13.71	0.61	3.57	5.97	48.5	1.13	6.15	476	1	0	0	0	1	1	1	2	1	19
1801902	1	66	1	1	0	0	0	1	6	3	4	2	1	0	1	1	3	1	5.37	365	0.61	2.97	1.80808	122.896	11.07	14.58	0.96	3.98	6.55	52.12	1.25	35.85	116	0	1	0	0	1	1	0	1	0	60
1801919	1	46	1	0	0	0	0	3	4			1	0	0	1	0	1	0	4.84	183	0.44	2.45	1.97551	74.6939	0.39	13.15		2.12	4.5			3.54	55	0	0	0	0	0	0	0	0	0	60
1728104	1	61	1	1	0	0	0	1	4	1	2	3	1	0	2	1	3	2	2.97	354	0.18	1.47	2.02041	240.816	14.94	320.86	214.87	1.65	142.83	183.62	3.16	40.47	176	1	1	1	1	0	2	2	1	0	60
1801894	0	49	0	0	0	0	0	1				1	0	0	2	0	1	0	4.35	363	0.48	1.78	2.44382	203.933	1.66	20.55	1.5	1.15	11.66	33.5	1.2	3.35	61	0	0	0	1	0	0	1	0	0	60
1801895	1	68	0	0	0	1	1	1	7		3	2	0	0	2	1	3	1	3.3	207	0.35	1.18	2.79661	175.424	9.02	12.66	0.63	2.4	3.85	182.1	1.3	2.7	68	0	1	0	0	0	1	0	0	1	59
1802038	1	61	1	0	0	0	1	1	6	1	2	3	1	1	2	1	3	2	5.55	327	0.87	2.51	2.21116	130.279	108.87	13.55	6.79	68.54	7.66	2011.06	35.15	3.12	923	1	1	0	0	1	2	1	2	1	17
1802157	1	70	0	0	0	0	0	1	7	3	4	2	0	1	2	0	3	0	3.31	242	0.59	2.03	1.63054	119.212	7.51	15	45.5	5.45	5.45	138.6	1.21	4.16	199	1	1	0	0	1	2	1	2	0	60
1802079	1	55	0	0	0	0	0	1	5		2	3	1	0	1	1	4	2	3.71	307	1.1	2.78	1.33453	110.432	1.13	9.08	0.56	4.45	2.35	62.18	1.3	5.96	200	1	0	0	0	1	1	1	2	0	60
1802342	0	72	0	0	1	0	1	1	7		4	3	1	1	2	0	3	3	12.6	216	0.25	1.81	6.96133	119.337	1.52	52	12.02	1.45	6.9	101.06	1.13	1.87	220	1	0	1	0	0	1	1	1	1	1
1802360	1	53	1	1	0	0	0	3	5			3	1	1	2	1	3	3	3.3	257	0.54	2.08	1.58654	123.558	0.74	6.55		3.45	1.36			3.15	167	1	0	0	0	1	1	1	2	0	60
1802312	1	65	0	0	0	1	0	1	2			1	0	0	2	0	1	0	2.07	172	0.4	1.67	1.23952	102.994	0.26	7.05	0.95	1.55	0.57	148.65	1.3	1.55	157	1	0	0	0	0	1	1	1	0	60
1802310	1	50	1	0	0	0	0	3	3.5	3	4	2	0	0	1	1	4	0	8.17	254	0.5	1.62	5.04321	156.79	2.05	18	0.55	5.15	7.24	42.73	1.13	1.05	20	0	0	0	0	1	0	0	1	0	60
1715709	1	58	0	0	0	1	1	2	5		4	3	0	0	2	1	4	2	4.9	698	0.84	2.51	1.95219	278.088	1.55	14.45	1.84	0.62	4.31	79.61	0.1	4.16	60	0	0	0	0	0	0	0	0	0	60
1715702	1	63	1	0	0	0	0	3	5		3	4	1	0	3	1	4	3	4.08	652	0.44	2.05	1.99024	318.049	117.62	4.56	0.61	0.76	5.55	32.01	0.16	0.84	111	0	1	0	0	0	1	0	0	0	60
1715668	1	62	1	0	0	0	0	2		1	2	2	0	0	2	1	4	0	4.43	203	0.25	1.61	2.75155	126.087	0.55	5.55	0.65	0.51	2.15	66.2	0.16	2.29	61	0	0	0	0	0	0	0	0	0	60
1715672	1	57	1	0	0	0	0	1	6		3	3	1	1	2	1	4	3	1.52	210	0.34	2.29	0.663755	91.7031	25.45	63.35	36.04	8.37	263.55	41.4	0.16	3.1	45	0	1	1	1	1	1	1	1	1	9
1715712	1	66	1	1	0	0	0	1							2	0		0	2.69	256	0.26	1.63	1.65031	157.055	0.45	5.34	0.66	0.65	1.15	18.82	0.16	1.84	54	0	0	0	0	0	0	0	0	0	60
1715731	1	47	0	0	0	0	0	1	8	2	4	2	1	1	2	0	3	0	2.46	244	0.4	1.78	1.38202	137.079	1.15	8.31	0.75	3.67	3.35	62.85	0.1	4.16	38	0	0	0	0	1	0	0	1	0	60
1715850	1	79	1	1	0	0	0	3	6		4	3	1	0	1	0	4	2	3.36	200	0.23	1.15	2.92174	173.913	0.54	4.62		0.81	0.55			1.25	143	1	0	0	0	0	1	1	1	1	10
1715929	0	42	0	0	0	0	0					4			1	1			2.63	431	0.26	1.07	2.45794	402.804	0.34	0.15	0.97	2.64	1.66	51.45	0.1	4.16	75	0	0	0	0	1	0	0	1	1	19
1715951	0	67	0	0	0	1	0	1	6.7		3	2	0	0	2	1	4	0	2.99	569	0.35	1.82	1.64286	312.637	1.35	67.66	14.93	6.3	69.2	10.55	0.16	0.41	179	1	0	1	1	1	1	2	2	0	60
1715873	1	62	0	0	0	0	0	1	3.2		2	2	0	0	2	1	3	1	3.4	268	0.21	1.65	2.06061	162.424	1.15	11.55	1.04	0.5	8.02	17.15	0.12	1.45	324	1	0	0	0	0	1	1	1	0	60
1715911	1	76	0	1	0	0	0	1	6		3	3	1	1	2	1	4	3	2.26	133	0.34	1.84	1.22826	72.2826	1.45	11.45	1.34	0.45	2.84	61.5	1	1.55	45	0	0	0	0	0	0	0	0	1	1
1715970	1	54	0	1	0	0	0	3	4		4	2	0	0	2	1	4	0	3.03	121	0.19	1.17	2.58974	103.419	1.55	12.25	2.33	0.68	3.77	103.45	0.13	3.75	58	0	0	0	0	0	0	0	0	1	31
1715962	0	59	0	0	0	1	0	3	3		4	1	0	0	1	0	1	0	4.42	279	0.33	2.47	1.78947	112.955	0.15	31.15		0.86	20.02			5.15	176	1	0	1	1	0	1	2	1	0	60
1716003	1	46	1	0	0	0	0	2							2	0		0	2.8	176	0.35	3.2	0.875	55	1.38	5.22	0.58	2.79	0.51	159.65	0.13	1.45	20	0	0	0	0	1	0	0	1	0	60
1716028	1	64	1	1	0	0	0	1	2.5	3	4	1	0	0	2	1	1	1	2.82	142	0.26	1.17	2.41026	121.368	1.45	3.55		0.54	0.11			5.57	56	0	0	0	0	0	0	0	0	1	15
1716117	0	68	0	0	0	0	0	1	8		2	4	1	1	2	0	4	2	3.71	321	0.56	1.7	2.18235	188.824	10.51	7.34	2.89	4.24	1.55	54.8	0.13	14.8	378	1	1	0	0	1	2	1	2	1	4
1716132	1	61	0	0	0	0	0	2	5		4	3	1	1	2	1	3	3	4.2	256	0.44	2.52	1.66667	101.587	16.15	4.25	0.56	4.6	1.55	28.24	0.13	4.16	169	1	1	0	0	1	2	1	2	1	19
1716207	1	63	1	0	0	0	0	3		1	2	3	1	0	2	0	3	3	5.04	374	7.1	2.59	1.94595	144.402	59.01	9.66	1.47	28.13	3.65	51.45	0.13	5.35	632	1	1	0	0	1	2	1	2	1	30
1716090	1	65	1	0	1	1	1	3	2.5		4	1	0	0	1	1	1	1	6.57	206	0.45	1.54	4.26623	133.766	2.55	0.77		8.39	1.45			3.75	98	0	1	0	0	1	1	0	1	0	60
1716120	0	54	0	0	0	0	0	1	4			2	0	1	2	1	4	0	3.3	312	0.2	2.74	1.20438	113.869	1.15	13.66	1.95	0.55	6.22	46.76	0.16	1.55	150	1	0	0	0	0	1	1	1	0	60
1710229	1	54	0	0	0	0	0	1							1	1		0	2.95	374	0.31	1.77	1.66667	211.299	0.65	0.55		3.55	1.66			0.84	115	0	0	0	0	1	0	0	1	0	60
1716268	0	64	0	0	0	1	0	1				1	0	0	1	0	1	0	2.44	164	0.31	1.61	1.51553	101.863	1.94	6.35		0.77	2.55			0.22	95	0	0	0	0	0	0	0	0	0	60
1716241	1	61	1	0	0	0	0	1	3.5		3	1	0	0	1	0	1	0	4.67	230	0.38	1.86	2.51075	123.656	1.35	3.75	0.54	2.01	0.51	48.1	0.13	0.55	136	1	0	0	0	0	1	1	1	0	60
1716373	1	47	1	0	0	0	0	2	5		4	2	1	0	1	1	1	2	2.98	326	0.26	2.04	1.46078	159.804	1.15	1.55	0.88	0.77	0.15	58.5	0.13	1.25	21	0	0	0	0	0	0	0	0	0	60
1716318	1	63	1	0	0	1	0	1	12	2	3	3	1	1	2	1	4	2	4.36	232	0.48	2.79	1.56272	83.1541	0.35	4.66	0.55	0.66	1.55	99.15	0.16	0.22	37	0	0	0	0	0	0	0	0	1	41
1716407	1	61	1	0	0	0	0	2	5.5	3	3	3	1	0	2	1	4	1	4.45	293	0.4	2.12	2.09906	138.208	1.55	6.51	0.52	2.47	3.35	35.55	0.12	3733	136	1	0	0	0	0	1	1	1	0	60
1716523	1	62	1	0	0	1	0	2			4	1	0	0	2	0	1	0	4.59	228	0.41	2.17	2.11521	105.069	0.42	4.45	0.77	0.55	5.66	23.55	0.13	1.54	156	1	0	0	0	0	1	1	1	0	60
1716591	0	65	0	0	0	0	0	3	4	2	4	3	1	0	1	0	4	3	1	269	0.27	1.44	0.694444	186.806	0.42	4.45	0.77	0.55	5.66	23.55	0.13	1.54	240	1	0	0	0	0	1	1	1	0	60
1716547	1	78	1	1	0	0	0	3							2	0		0	2.33	295	0.34	1.48	1.57432	199.324	1.66	30.35		0.7	15.05			0.84	101	0	0	1	1	0	0	1	0	0	60
1716587	1	54	1	0	0	1	0	3	1	2	4	2	0	1	2	1	4	0	4.04	307	0.66	1.71	2.36257	179.532	0.92	141.05	255.55	0.8	64.66	33.35	0.13	0.22	263	1	0	1	1	0	1	2	1	1	28
1716584	1	58	1	0	0	0	0					4			3				5.96	166	0.62	2.09	2.85167	79.4258	15	417.66		56.99	317.14			0.22	8741	1	1	1	1	1	2	2	2	1	1
1716606	0	62	1	0	0	0	0	3	1.5				0	0	2	0		0	4.65	158	0.23	1	4.65	158	1.25	5.15	0.76	0.75	2.45	10.55	0.12	2.45	85	0	0	0	0	0	0	0	0	0	60
1716629	1	67	1	0	0	0	0	1	4	2	4	3	0	1	2	1	4	1	2.99	188	0.44	1.54	1.94156	122.078	3.64	154	14.85	0.64	206.77	25.88	0.13	0.62	36	0	1	1	1	0	1	1	0	1	3
1716696	1	48	1	0	0	0	0	3	5.5		4	2	0	0	2	1	4	0	2.51	431	0.23	1.81	1.38674	238.122	0.62	9.34	1.52	5.16	9.14	40.06	0.13	0.22	42	0	0	0	0	1	0	0	1	0	60
1716710	1	51	1	0	1	0	0	1	5		3	4	1	1	2	1	4	3	5.38	227	0.34	1.99	2.70352	114.07	11.66	4.41	0.88	198.85	0.55	1095.45	21.54	10.96	74	0	1	0	0	1	1	0	1	1	14
1716772	1	53	0	0	0	0	0	2	5	2	4	2	0	0	2	1	4	0	4.31	310	0.49	2.7	1.5963	114.815	0.45	15.15	1.58	0.66	8.16	39.39	0.13	1.66	72	0	0	0	0	0	0	0	0	0	60
1721567	1	63	0	0	0	0	0	1	3		4	3	1	0	1	1	2	3	2.97	173	0.52	1.23	2.41463	140.65	5.45	0.25		47.15	0.15			5.35	85	0	1	0	0	1	1	0	1	0	60
1721914	1	47	0	0	0	0	0								3	0			5.36	389	0.57	1.82	2.94505	213.736	0.07	17.82	1.74	0.59	2.52	60.16	0.22	0.83	486	1	0	0	0	0	1	1	1	1	1
1721924	1	63	0	0	0	1	0	1	5	3	3	3	0	0	2	1	4	2	3.1	355	0.59	1.27	2.44094	279.528	0.76	6.08	0.54	0.88	1.03	30	1.63	1.66	316	1	0	0	0	0	1	1	1	0	60
1802512	1	51	0	0	0	0	0	3	6	1	2	1	0	0	2	0	1	0	4.06	243	0.33	2.04	1.9902	119.118	68.58	281.55	103.67	63.52	231.45	45.42	1.3	1.45	252	1	1	1	1	1	2	2	2	0	60
1802630	1	57	0	0	0	1	0	3	3	2	4	2	1	0	1	0	3	1	5.74	322	0.46	2.6	2.20769	123.846	1.55	9.14		1.15	2.29			1.66	115	0	0	0	0	0	0	0	0	0	60
1802689	1	59	0	0	0	1	0	3	0.8		4	3	1	0	2	1	2	3	3.12	217	0.35	1.82	1.71429	119.231	16.89	8.66	0.78	47.65	0.98	88.99	1.13	7.1	108	0	1	0	0	1	1	0	1	1	7
1802725	0	66	0	0	0	0	0	2	1.5	2	4	1	0	0	2	0	1	0	2.54	161	0.19	2	1.27	80.5	1.3	42	8.31	4.06	11.95	198.4	0.13	3.75	232	1	0	1	1	1	1	2	2	0	60
1716649	1	64	1	0	0	0	0	1	1						2	0			9.72	260	0.5	1.72	5.65116	151.163	0.45	9.77	0.55	0.88	3.66	67.54	0.1	0.45	111	0	0	0	0	0	0	0	0	0	60
1716599	1	49	1	0	0	0	0	1	5		3	2	0	1	2	1	4	0	2.58	230	0.3	2.58	1	89.1473	1.15	6.14		0.91	1.45			0.22	65	0	0	0	0	0	0	0	0	0	60
1716809	1	46	0	0	0	0	0	1	4	1	2	1	0	0	1	0	1	0	6.69	321	0.32	2.26	2.96018	142.035	3.25	6.85	0.68	1.86	2.7	71.56	0.45	3.12	64	0	1	0	0	0	1	0	0	0	60
1716873	1	64	0	0	0	0	0					4			3	1			4.66	96	0.36	1.25	3.728	76.8	2.64	26.45		0.51	13.27			1.45	146	1	1	1	1	0	2	2	1	1	12
1716895	1	53	1	0	0	0	0	1	7		4	3	0	1	2	1	4	3	3.61	264	0.38	1.92	1.88021	137.5	1.55	339.22		36.65	123.78			3.54	27	0	0	1	1	1	0	1	1	1	37
1716788	1	55	1	0	0	0	0	1	5.8	3	3	3	0	0	1	1	4	3	4.99	168	0.39	2.57	1.94163	65.3696	1.31	0.45	0.85	250	2.55	75.55	0.13	2.55	264	1	0	0	0	1	1	1	2	0	60
1716886	1	67	1	1	0	0	0	1	1.5				0	0	1	0		0	2.8	247	0.36	2.02	1.38614	122.277	5.86	25.22	3.15	0.64	7.35	170.35	0.16	3.15	95	0	1	0	0	0	1	0	0	0	60
1716847	0	54	0	0	0	0	0	2	10		4	3	1	1	2	0	4	3	4.24	265	0.6	1.11	3.81982	238.739	6.94	8.57	0.73	250	2.98	200	0.43	2.7	591	1	1	0	0	1	2	1	2	1	6
1716893	1	68	0	0	0	0	0	1	3	1	2	1	0	0	2	0	1	0	3.64	265	0.54	2.05	1.77561	129.268	2.44	18.45	1.65	12.84	2.15	164.77	0.13	1.66	156	1	1	0	0	1	2	1	2	1	23
1716912	1	54	1	0	0	0	0	3	4.5		4	3	1	1	2	1	4	3	4.92	244	0.4	2.44	2.01639	100	0.34	50.54	14.31	0.6	45.94	23.52	1.23	1.66	93	0	0	1	1	0	0	1	0	1	52
1716952	1	64	1	1	0	0	0	1	3.5		2	2	0	0	1	0	4	0	2.56	185	0.31	1.28	2	144.531	0.6	8.9	0.74	0.84	0.51	48.1	0.42	1.45	25	0	0	0	0	0	0	0	0	0	60
1716428	0	78	0	0	0	0	0	1	4.2		2	2	0	0	2	1	4	0	3.95	154	0.37	1.69	2.33728	91.1243	13.81	25.64	2.33	0.66	20.65	31.35	0.13	0.25	94	0	1	0	1	0	1	1	0	0	60
1716979	1	59	0	0	0	0	0	1	1		2	1	0	0	1	0	1	0	4.25	187	0.23	2.1	2.02381	89.0476	0.28	12.77	0.61	0.92	0.57	190.24	0.23	1.25	10	0	0	0	0	0	0	0	0	1	59
1716957	1	80	1	0	1	1	1	1	6		4	3	0	0	1	0	4	3	4.86	188	0.69	1.67	2.91018	112.575	2.77	23.8	10.14	0.59	7.64	56.14	0.4	2.7	373	1	1	0	0	0	2	1	1	1	12
1716927	1	58	0	0	0	0	0	1	5		2	3	1	0	2	0	4	3	2.9	251	0.01	1.2	2.41667	209.167	1.47	10.11	1.01	0.57	0.63	45.41	0.16	2.29	60	0	0	0	0	0	0	0	0	1	22
1716976	1	70	0	0	0	1	0	1	2	3	3	1	0	1	2	0	2	0	3.88	302	0.48	2.16	1.7963	139.815	0.81	17.31		2.05	3.73			1.66	128	1	0	0	0	0	1	1	1	0	60
1717065	1	68	1	0	0	0	0	3	1.8		4	1	0	0	1	0	1	0	2.3	176	0.3	1.89	1.21693	93.1217	2.22	12.08	1.27	0.67	0.63	40.05	1.55	1.45	121	0	1	0	0	0	1	0	0	0	60
1717125	1	49	1	1	0	0	0	3	4		4	3	1	1	1	1	4	2	6.71	218	0.41	1.77	3.79096	123.164	0.65	0.5	0.85	0.54	2.25	39.5	0.16	0.85	83	0	0	0	0	0	0	0	0	0	60
1717102	1	65	1	0	0	1	0	2	1.5		4	1	0	0	2	1	1	0	3.17	257	0.56	2.67	1.18727	96.2547	0.75	7.15	1.35	0.93	1.45	20	0.16	1.45	94	0	0	0	0	0	0	0	0	0	60
1717132	0	61	0	0	0	0	0	3	2.8		4	3	1	0	2	1	4	3	4.63	233	0.34	2.61	1.77395	89.272	11.11	9.7	0.82	0.94	0.05	64.5	0.12	7.55	334	1	1	0	0	0	2	1	1	0	60
1717101	1	61	1	1	0	0	0	3	3		4	2	0	1	1	1	4	0	1.87	170	0.23	1.42	1.3169	119.718	0.02	4.61	0.86	2.94	0.54	38.45	0.12	0.22	83	0	0	0	0	1	0	0	1	1	3
1717069	0	60	0	0	0	1	0	1	3.5		2	3	1	1	1	1	4	3	5.17	265	0.32	2.22	2.32883	119.369	12.08	31.09	1.77	0.54	15.1	42.73	0.59	2.5	199	1	1	1	1	0	2	2	1	1	22
1717171	1	75	1	1	0	0	0	1	6	3	4	2	1	0	2	1	3	1	4.29	281	0.44	1.59	2.69811	176.73	5.76	110.14	15.45	0.82	104.5	23.55	0.13	0.25	113	0	1	1	1	0	1	1	0	0	60
1717184	0	70	0	0	0	1	0								3	0			2.83	279	0.37	1.7	1.66471	164.118	0.57	32.36	4.65	2.35	24.64	24.71	0.16	0.65	138	1	0	1	1	0	1	2	1	1	3
1717303	1	69	0	0	0	0	0	2	6	3	3	3	0	1	1	1	4	3	4.92	276	0.77	2.19	2.24658	126.027	103.22	7.11	0.61	0.84	1.43	144.64	0.16	10.16	202	1	1	0	0	0	2	1	1	1	48
1717255	0	77	0	0	0	1	1	1	4	3	3	2	0	1	2	0	4	0	2.2	398	0.41	1.98	1.11111	201.01	13.73	74.11		0.58	86.73			1.05	239	1	1	1	1	0	2	2	1	1	40
1717352	1	60	1	0	0	0	0	3	2.5		3	1	1	0	2	0	1	0	3.33	178	0.53	2.36	1.41102	75.4237	0.66	5.22	0.79	0.61	0.46	46.09	0.13	2.45	32	0	0	0	0	0	0	0	0	0	60
1724519	1	67	1	0	0	0	0	1	6		4	3	1	1	1	0	4	3	6.73	156	0.58	1.38	4.87681	113.043	34.05	16	19.4	62.69	0.55	1671.34	35.15	2.55	965	1	1	0	0	1	2	1	2	1	1
1724560	1	47	1	1	0	0	0	2	4		3	2	1	0	1	0	1	2	4.1	217	0.26	2.22	1.84685	97.7477	0.64	4	0.54	2.35	1.15	98.35	0.13	2.98	688	1	0	0	0	0	1	1	1	0	60
1724575	0	36	0	0	0	0	0	3	2		4	1	0	0	1	1	1	0	2.2	245	0.32	1.32	1.66667	185.606	0.15	11.88	0.94	0.89	0.55	339.55	4.26	4.16	176	1	0	0	0	0	1	1	1	0	60
1724565	1	54	1	0	0	0	0	3	4		2	1	0	0	1	0	1	0	1.42	276	0.21	1.67	0.850299	165.269	1.05	9.1	0.65	0.66	0.15	81.66	0.1	3.15	51	0	0	0	0	0	0	0	0	0	60
1724595	1	61	1	1	0	1	0	1	5		3	3	1	1	2	1	4	2	4.35	419	0.55	1.28	3.39844	327.344	0.45	0.66	0.81	10.15	2.45	54.55	0.13	4.16	39	0	0	0	0	1	0	0	1	1	14
1724616	0	69	0	0	1	1	0	3	4.5		3	2	0	0	1	0	3	0	3.75	240	0.28	1.31	2.8626	183.206	0.15	12.12	0.45	1.56	0.45	51.45	0.13	2.45	278	1	0	0	0	0	1	1	1	1	8
1724649	0	65	0	0	0	1	0	2	5	3	3	3	1	1	2	0	4	3	3.13	273	0.26	3.2	0.978125	85.3125	0.45	12.45	1.04	6.6	0.41	369.05	4.16	4.45	269	1	0	0	0	1	1	1	2	0	60
1724624	1	52	0	0	0	0	1	1	9	1	2	3	1	1	2	1	4	3	7.57	538	0.65	1.81	4.18232	297.238	0.22	22.2	2.36	2.45	6.45	70.55	0.15	1.45	99	0	0	0	0	0	0	0	0	1	1
1728212	1	69	1	1	0	0	0	1	4.5		3	2	0	0	2	0	3	0	3.98	254	0.36	2.08	1.91346	122.115	1.28	9.65	0.58	1.21	0.92	35.36	0.6	2.08	71	0	0	0	0	0	0	0	0	0	60
1728168	1	57	0	0	1	0	0	1	3		4	2	0	1	1	0	3	1	4.31	252	0.39	1.16	3.71552	217.241	0.74	5.74	0.69	1.47	42	61.51	0.13	3.7	404	1	0	0	1	0	1	2	1	0	60
1728160	1	59	1	0	0	1	0	1	4	1	3	3	0	1	1	0	4	1	3.47	279	0.34	1.87	1.85561	149.198	1.71	19.28		3.92	8.85			1.87	39	0	0	0	0	1	0	0	1	0	60
1728405	0	63	0	0	0	0	0	1		3	4		0	0	2	1			0.96	182	0.45	1.27	0.755906	143.307	0.47	19.15	0.59	0.52	0.97	71.56	0.13	0.2	71	0	0	0	0	0	0	0	0	0	60
1728430	1	73	1	1	0	0	0	3	6		4	3	1	1	2	1	3	2	3.63	247	0.41	1.6	2.26875	154.375	1.6	5.66	0.67	0.55	0.54	99.72	0.16	3.12	63	0	0	0	0	0	0	0	0	1	19
1728429	0	68	0	0	0	0	0	3	2.5	3	3	3	0	1	1	0	3	2	1.03	174	0.26	1.77	0.581921	98.3051	1.02	32.25		1.25	17.5			3.3	249	1	0	1	1	0	1	2	1	0	60
1728132	1	54	1	0	0	0	0	1	6			1	0	0	1	0	1	1	4.38	235	0.35	1.87	2.34225	125.668	0.21	4.28	0.71	0.57	0.88	72.24	0.13	4.16	21	0	0	0	0	0	0	0	0	1	14
1728196	1	48	1	0	0	0	0	1	3.2		2		0	0	2	0	3	1	5.62	207	0.64	2.67	2.10487	77.5281	0.97	6.25	0.52	3.14	0.24	52.12	0.1	0.3	39	0	0	0	0	1	0	0	1	0	60
1728190	1	56	1	1	0	0	0	2	3	3	3	2	1	1	1	1	3	1	4.22	186	0.29	1.77	2.38418	105.085	0.34	6.68	0.57	3.04	0.45	285.52	3.28	1.87	34	0	0	0	0	1	0	0	1	0	60
1723692	1	64	1	0	0	0	0	1	4		4	3	0	1	2	0	4	1	2.43	223	0.33	1.68	1.44643	132.738	2.02	18.66	2.64	1.81	6.78	114.47	0.13	1.84	43	0	0	0	0	0	0	0	0	1	1
1723863	1	61	1	0	0	0	0	2	2		4	2	0	0	2	1	4	1	4.08	323	0.5	2.02	2.0198	159.901	3.47	16.02	1.34	4.59	8.55	82.29	0.16	8.07	92	0	1	0	0	1	1	0	1	0	60
1723918	1	73	0	0	0	0	0	1	6		4	3	0	0	1	0	4	2	2.8	155	0.45	1.94	1.4433	79.8969	1.28	30.6	2.77	4.35	12.15	52.12	0.13	1.55	73	0	0	1	1	1	0	1	1	1	1
1723954	1	55	1	1	0	0	0	1	9	3	4	3	0	1	2	0	4	3	2.9	315	0.3	1.69	1.71598	186.391	3	8.35	0.88	27.15	1.85	58.16	0.13	2.55	104	0	1	0	0	1	1	0	1	0	60
1723837	1	60	1	1	0	0	0	1	7		4	3	1	1	1	0	4	3	3.68	419	0.54	1.46	2.52055	286.986	0.81	21.65	1.88	14.05	5.94	318.12	4.28	0.83	36	0	0	0	0	1	0	0	1	1	30
1723903	1	71	0	0	0	1	0	1	8	3	3	3	1	0	2	0	4	3	3.39	253	0.38	1	3.39	253	2.38	11.45	0.65	2.06	4.35	54.8	0.13	5.57	246	1	1	0	0	0	2	1	1	1	12
1723936	1	55	1	0	0	1	0	3	3.5	3	3	1	1	0	1	0	1	0	2.77	157	0.3	1.73	1.60116	90.7514	0.84	35.15	1.55	2.55	5.35	62.85	0.13	22.69	23	0	0	1	0	0	0	0	0	0	60
1723982	0	53	0	0	0	1	0	2	10		4	3	1	1	1	1	4	3	2.77	234	0.29	1.57	1.76433	149.045	0.23	9.15	0.74	2.45	1.95	22.94	0.13	1.25	34	0	0	0	0	0	0	0	0	0	60
1723894	1	56	1	0	0	0	0	1	7		3	2	1	1	2	0	2	1	3.96	260	0.62	2.02	1.9604	128.713	2.94	24.55	1.45	2.65	12.15	101.06	0.13	7.33	99	0	1	0	1	1	1	1	1	1	44
1723952	0	57	0	0	0	0	0	1	6		4	3	1	1	2	1	4	3	3.24	226	0.47	1.85	1.75135	122.162	2.75	20.22		2.25	1.66			1.66	129	1	1	0	0	0	2	1	1	1	10
1723976	1	63	1	0	0	0	0	2	5		4	3	1	1	1	1	3	2	3.19	237	0.45	1.35	2.36296	175.556	1.71	9.77		2.55	17.56			2.29	462	1	0	0	1	0	1	2	1	1	50
1723977	1	60	1	0	0	0	0	1	5		2	3	1	1	2	1	4	2	3.33	275	0.42	3.17	1.05047	86.7508	10.03	112.66		5.88	172.76			4.35	111	0	1	1	1	1	1	1	1	1	15
1724095	0	62	0	0	0	0	0	2	2.5		2	3	1	0	1	0	3	3	2.03	150	0.29	1.21	1.67769	123.967	6.65	19.35	0.45	5.66	3.7	38.45	0.13	5.5	134	1	1	0	0	1	2	1	2	0	60
1724008	1	65	0	0	0	0	0	1	4		3	3	1	1	2	1	4	2	5.01	289	0.46	2.88	1.73958	100.347	11.27	429.66	6.25	0.6	369.18	151.15	0.13	2.45	94	0	1	1	1	0	1	1	0	1	13
1724084	1	77	0	0	0	1	0	3	8	3	3	3	1	1	2	0	3	2	1.95	194	0.42	1.71	1.14035	113.45	0.35	19.22	1.25	6.45	0.11	50	0.13	2.55	125	1	0	0	0	1	1	1	2	1	16
1724176	1	25	1	0	0	0	0	2	2		4	3	0	0	1	1	4	2	2.35	455	0.18	2.73	0.860806	166.667	1	4.66		0.77	0.4			1.55	127	1	0	0	0	0	1	1	1	0	60
1724170	1	56	1	0	0	1	0	2	1		2	1	0	0	1	1	1	0	3.59	170	0.44	1.5	2.39333	113.333	2.94	26.45	3.66	1.94	9.77	239.66	3.15	7.45	46	0	1	1	0	0	1	0	0	0	60
1724111	1	51	1	0	0	0	0	3	4		3	3	1	0	1	0	3	2	2.82	211	0.38	2.44	1.15574	86.4754	1.55	9.55		3.55	3.5			1.45	77	0	0	0	0	1	0	0	1	1	55
1724186	1	72	0	0	0	1	0	2	5	1	4	3	1	0	2	1	3	3	2.84	290	0.57	2.41	1.17842	120.332	0.94	14.2	0.55	7.77	0.28	325.88	4.16	4	134	1	0	0	0	1	1	1	2	1	3
1724198	1	64	1	0	0	0	0	1	4	1	2	3	1	1	2	0	4	3	4.87	170	0.31	1.83	2.6612	92.8962	0.15	107.44	17.4	5.64	76.53	129.88	0.13	3.45	41	0	0	1	1	1	0	1	1	1	47
1724209	1	42	0	0	0	0	0	2	4.5	2	4	1	0	0	2	1	1	0	4.28	243	0.45	2.01	2.12935	120.896	0.11	0.25	0.55	0.55	2.15	129.55	0.16	2.55	119	0	0	0	0	0	0	0	0	0	60
1724228	1	52	1	0	0	0	0	1	6		4	4	1	1	2	1	4	2	3.24	158	0.5	2.52	1.28571	62.6984	0.42	5.99	0.66	3.45	0.15	72.55	0.13	5.99	30	0	0	0	0	1	0	0	1	1	19
1721123	1	74	1	1	1	1	0	3	6		4	2	0	0	2	1	4	0	5.45	172	0.69	1.85	2.94595	92.973	0.65	0.03		1.09	2.35			3.12	140	1	0	0	0	0	1	1	1	0	60
1724419	0	64	0	0	0	0	0	2	15		4	3	0	1	1	0	4	3	3.29	252	0.37	0.92	3.57609	273.913	0.36	33.99	3.24	8.32	2.11	90.34	0.16	4.15	98	0	0	1	0	1	0	0	1	1	8
1724240	1	46	0	0	0	0	0	2	0.5		4	1			1	0	1	0	3.89	214	0.29	2.34	1.66239	91.453	0.15	13.71	1.12	0.94	0.1	121.16	0.16	6.92	42	0	0	0	0	0	0	0	0	0	60
1724283	1	66	0	0	0	0	0	2	3			1	0	0	1	0	1	0	2.24	199	0.41	1.6	1.4	124.375	1	12.94		1.81	1.09			14.25	89	0	0	0	0	0	0	0	0	0	60
1724327	1	55	1	0	0	0	0	1	3	3	2	3	1	0	1	1	4	2	5.76	280	0.71	3.62	1.59116	77.3481	0.86	15.42	0.52	16.64	2.28	260.55	3.18	3.12	23	0	0	0	0	1	0	0	1	0	60
1716801	1	44	1	0	0	0	0	1	4		2	2	0	0	2	1	3	0	2.52	206	0.57	1.56	1.61538	132.051	86.06	86.15	9.97	0.82	42.88	40.73	0.13	21.92	35	0	1	1	1	0	1	1	0	0	60
1724352	0	75	1	0	0	0	0	1	5	1	3	3	0	1	2	0	3	3	3.15	264	0.4	1.9	1.65789	138.947	0.31	147.84		6.34	200.25			3.34	30	0	0	1	1	1	0	1	1	1	32
1724351	1	71	0	0	0	1	0	3	9	2	4	2	0	1	1	0	3	0	3.12	278	0.6	1.44	2.16667	193.056	0.65	19.88		1.81	5.25			4.58	70	0	0	0	0	0	0	0	0	0	60
1724320	1	67	1	1	0	0	0	1	5	2	4	2	0	0	2	0	3	0	5.72	313	0.63	2.5	2.288	125.2	2.33	10.45	1.4	1.35	6.55	206	0.18	2.55	52	0	1	0	0	0	1	0	0	0	60
1722284	1	52	1	0	0	0	0								1				1.74	206	0.64	2.16	0.805556	95.3704	1.26	4.55	0.76	1.15	0.5	75	0.13	1.21	36	0	0	0	0	0	0	0	0	0	60
1715531	1	67	1	1	0	0	0	1	6.5		4	3	1	1	1	0	3	2	2.93	189	0.24	1.53	1.91503	123.529	0.55	7.34	0.7	1.15	0.57	49.45	0.13	12.88	277	1	0	0	0	0	1	1	1	1	15
1722937	1	50	0	0	0	0	0	2	5	2	4	3	1	1	2	0	3	3	2	308	0.24	2.38	0.840336	129.412	1.21	8.54		5.11	1.09			5.35	510	1	0	0	0	1	1	1	2	1	7
1724462	1	59	1	1	0	0	0	1	5	1	2	3	1	1	1	0	4	2	3.74	302	0.31	1.77	2.11299	170.621	53.08	75.21	4.06	5.45	19.56	119.84	1.33	1.25	151	1	1	1	1	1	2	2	2	1	21
1723610	1	63	0	1	1	1	0	2	10		3	3	0	0	1	1	4	3	3.09	308	0.28	0.79	3.91139	389.873	0.4	9.17		68.5	0.64			1.66	580	1	0	0	0	1	1	1	2	0	60
1723618	1	64	0	0	1	1	0	1	7	3	3	3	1	1	1	0	4	1	4.65	275	0.63	1.68	2.76786	163.69	0.86	28.46	4.5	0.55	2.58	253.93	3.96	2.55	42	0	0	1	0	0	0	0	0	0	60
1723640	1	63	0	0	0	0	0	1	6		2		0	1	2		3	2	3.43	201	0.55	3.22	1.06522	62.4224	6.01	419.45		13.12	320.97			0.4	87	0	1	1	1	1	1	1	1	0	60
1728206	1	62	0	0	0	0	0	1	6	1	2	1	0	1	1	0	2	0	4.48	291	0.5	2.22	2.01802	131.081	1.92	5.55		2.58	0.66			7.3	151	1	0	0	0	1	1	1	2	1	2
1800291	1	66	0	0	0	0	1	1	2	1	2	2	0	1	1	0	3	1	3.66	264	0.37	3.01	1.21595	87.7076	2.15	8.22		7.01	0.22			2.25	145	1	0	0	0	1	1	1	2	0	60
1724199	1	66	1	1	0	0	0	1	2			4	0	0	2	0	3	2	3.29	215	0.27	1.45	2.26897	148.276	1.65	109.92		18.55	53.8			3.45	159	1	0	1	1	1	1	2	2	0	60
1800050	0	69	0	0	0	0	0	1	1	1	2	1	0	0	2	0	1	0	2.55	188	0.39	1.62	1.57407	116.049	1.55	31	2.25	1.25	9.55	41.36	1.3	3.75	2187	1	0	1	0	0	1	1	1	0	60
1800036	1	62	0	1	1	1	0	1	7	2	4	3	1	0	1	1	4	3	3.21	324	0.57	2.13	1.50704	152.113	0.45	3.85	0.98	39.03	0.15	166.81	0.1	5.7	103	0	0	0	0	1	0	0	1	1	33
1800187	0	42	1	0	0	0	0	1	3	2	4	3	0	1	1	1	4	2	3.96	405	0.49	1.81	2.18785	223.757	1.45	92.28	21.86	67	35.58	110.44	0.13	1.04	476	1	0	1	1	1	1	2	2	0	60
1728394	0	51	0	0	0	0	0	1	8	3	3	3	1	0	3	0	4	3	4.1	373	0.18	0.85	4.82353	438.824	4.13	273.05	124.5	0.65	134.39	298.25	3.28	37.67	681	1	1	1	1	0	2	2	1	1	11
1800136	1	35	0	0	0	0	0	1	4	2	4	3	1	0	2	1	4	2	6.08	234	0.76	2.49	2.44177	93.9759	1.55	18.66	2.66	12.66	2.35	87.66	0.16	1.25	65	0	0	0	0	1	0	0	1	1	35
1723603	1	50	1	1	0	0	0	1	3.5	3	3	4	1	0	2	1	3	1	4.19	273	0.26	1.42	2.9507	192.254	1.25	5.85	0.66	41.04	1.15	107.76	0.13	117.8	216	1	0	0	0	1	1	1	2	1	11
1800189	1	59	1	0	0	0	0	1	6	1	2	2	0	0	2	1	3	1	4.28	356	0.37	1.75	2.44571	203.429	3.36	9.25	0.45	4.42	2.15	74.24	0.13	7.55	117	0	1	0	0	1	1	0	1	0	60
1800412	0	48	0	0	0	0	0	3			4	2	0	0	2	0	1	2	1.89	423	0.24	1.57	1.20382	269.427	1.02	7.2	0.62	1.28	2.06	74.24	0.13	3.54	47	0	0	0	0	0	0	0	0	0	60
1800314	0	49	0	0	0	0	0	2	3		4	2	0	0	1	0	3	0	4.71	267	0.3	1.28	3.67969	208.594	0.1	4.02		0.6	1.72			2.7	35	0	0	0	0	0	0	0	0	0	60
1800365	1	51	1	0	0	0	0	3	3	2	3	1	0	0	2	0	1	0	3.13	189	0.01	1.91	1.63874	98.9529	0.68	3.94	0.92	15.02	0.8	95.69	0.13	5.96	120	0	0	0	0	1	0	0	1	0	60
